# Supplementary material for: Preliminary In Vitro Screening of Structure-Dependent β-Hydroxybutyrate Responses to Dietary Fatty Acids in Hepatocyte Models
Source: Nutrients. 2026 Jun 21;18(12):2021. doi: 10.3390/nu18122021 (PMC13305192; doi:10.3390/nu18122021)
Supplement: Supplementary file 1 [file nutrients-18-02021-s001.zip]

Archive with 10 entries (10 files):
- Supplementary Table S1. β-HB normalization workflow, non-viability-corrected β-HB values, cell-viability data, cell-content values, and final processed β-HB endpoint values..xlsx
- Supplementary Table S10 Model-dependent descriptor contribution and descriptor-ranking stability.xlsx
- Supplementary Table S11. Descriptive prediction-error and residual-diagnostic summaries..xlsx
- Supplementary Table S2 and supplementary Table S3.pdf
- Supplementary Table S4. Performance results from 1000 repeated random splits..xlsx
- Supplementary Table S5. LOOCV compound-level predictions and residuals for the 19-fatty-acid HepG2 model-development dataset.xlsx
- Supplementary Table S6. Permutation-test results for LOOCV Q2.xlsx
- Supplementary Table S7. Comparison between descriptor-based GradientBoosting and simple structural baseline models.xlsx
- Supplementary Table S8. MCFA-excluded and MCFA-withheld sensitivity analyses for the 19-fatty-acid HepG2 model-development dataset.xlsx
- Supplementary Table S9. Candidate model screening and final GradientBoosting model settings.xlsx
