# Supplementary material for: Preliminary In Vitro Screening of Structure-Dependent β-Hydroxybutyrate Responses to Dietary Fatty Acids in Hepatocyte Models
Source: Nutrients. 2026 Jun 21;18(12):2021. doi: 10.3390/nu18122021 (PMC13305192; doi:10.3390/nu18122021)
Supplement: Supplementary file 1 [file nutrients-18-02021-s001.zip › Supplementary Table S1. β-HB normalization workflow, non-viability-corrected β-HB values, cell-viability data, cell-content values, and final processed β-HB endpoint values..xlsx]

## Sheet: Workflow for β-HB normalization
Step 1. Calculate β-HB concentration from standard curve
Fluorescence intensity was converted to β-HB concentration according to the standard curve. βHBmeasured​
Step 2. Apply plate-wise C16:0 internal-reference normalization
C16:0 was included on each 48-well plate as an internal reference to reduce plate-to-plate analytical variation.
Correction factorj​=average (βHBC16:0)/​βHB​C16:0,j
βHBC16:0 normalized,ij​=βHBmeasured,ij​×Correction factorj​, where j indicates the plate and i indicates each fatty acid.
Step 3. Correct β-HB values by viable-cell equivalents
Relative viability=Cell viability(%)/100
Viable cell equivalents=Total cell content (expressed as 10⁶ cells)×Relative viability
β-HB values were corrected by viable-cell equivalents. βHBviable-corrected,ij​=βHBC16:0 normalized,ij​/ Viable cell equivalents,ij​
Step 4. Process the BSA blank using the same workflow
A BSA-only blank was included in each experiment and processed using the same C16:0 normalization and viable-cell correction workflow. βHBBSA blank​, viable-corrected,j
Step 5. BSA blank subtraction
βHBfinal,ij​=βHBviable-corrected,ij​​-βHBBSA blank​, viable-corrected,j
Final reported value
Final reported values represent BSA-blank-subtracted, viability-corrected, and plate-wise C16:0-normalized extracellular β-HB responses. C16:0 was used as an internal reference to reduce plate-to-plate analytical variation; no additional statistical batch-effect correction model was applied.

## Sheet: HepG2 dose-response
The β-HB content values entered in the data sheets had already been normalized using the plate-wise C16:0 correction factor before viable-cell correction and BSA-blank subtraction shown in the formulas.
BSA-BLANK
5μM BSA	β-HB content ​(μM)	relative cell viability	cell content ​(*106cells)	β-HB content ​(μM/106 cells)				10μM BSA	β-HB content ​(μM)	relative cell viability	cell content ​(*106cells)	β-HB content ​(μM/106 cells)				20μM BSA	β-HB content ​(μM)	relative cell viability	cell content ​(*106cells)	β-HB content ​(μM/106 cells)				40μM BSA	β-HB content ​(μM)	relative cell viability	cell content ​(*106cells)	β-HB content ​(μM/106 cells)				80μM BSA	β-HB content ​(μM)	relative cell viability	cell content ​(*106cells)	β-HB content ​(μM/106 cells)
	4.38	1	1.22	3.59	3.59				3.71	1	1.23	3.02	3.02				5.37	1	1.16	4.63	4.63				3.24	1	1.28	2.53	2.53				5.43	1	1.34	4.05	4.05
	3.01	1	1.21	2.49	2.49				4.68	1	1.22	3.84	3.84				3.52	1	1.35	2.61	2.61				4.81	1	1.21	3.98	3.98				3.81	1	1.54	2.47	2.47
	4.04	1	1.19	3.39	3.39	3.15667			3.61	1	1.24	2.91	2.91	3.25667			4.66	1	1.3	3.58	3.58	3.60667			3.72	1	1.18	3.15	3.15	3.22			4.4	1	1.1	4.00	4	3.50667		3.34933
β-HB content ​(μM)
concentration	C6:0	concentration	C8:0	concentration	C10:0	concentration	C12:0	concentration	C14:0	concentration	C15:0	concentration	C16:0	concentration	C17:0	concentration	C18:0	concentration	C16:1	concentration	C18:1	concentration	C22:1	concentration	C24:1	concentration	C18:2	concentration	C18:3 n-3	concentration	C18:3 n-6	concentration	C20:4	concentration	C20:5	concentration	C22:6
25	9	25	15.55	25	12.46	25	12.93	25	12.24	25	10.59	25	13.18	25	13.76	25	13.59	25	13.77	25	15.08	25	13.2	25	11.65	25	9.25	25	14.38	25	7.6	25	9.36	25	9.58	25	11.47
25	12.04	25	11.33	25	12.53	25	13.26	25	11.97	25	11.3	25	12.73	25	12.57	25	15.46	25	13.62	25	15.24	25	16.04	25	19.98	25	12.87	25	9.23	25	14.62	25	11.21	25	13.87	25	10.45
25	16.41	25	19.37	25	19.7	25	13.25	25	12.36	25	12.81	25	13.33	25	12.64	25	13.8	25	14.6	25	14.73	25	14.75	25	15.82	25	12.13	25	6.69	25	13.35	25	11.47	25	11.73	25	13.96
50	34.47	50	45.8	50	31.62	50	35.94	50	29.48	50	29.09	50	24.1	50	21.78	50	16.33	50	35.92	50	58.11	50	27.79	50	12.27	50	31.08	50	34.24	50	23.45	50	26.58	50	21.28	50	26.01
50	28.59	50	39.08	50	31.31	50	32.44	50	27.04	50	26.06	50	29.13	50	15.8	50	26.16	50	24.79	50	36.95	50	43.84	50	23.39	50	42.01	50	17.98	50	34.22	50	27.13	50	26.11	50	25.62
50	33.24	50	36.74	50	39.52	50	26.85	50	21.97	50	21.92	50	24.31	50	21.74	50	23.22	50	23.2	50	33.24	50	46.41	50	42.61	50	20.19	50	44.87	50	26.31	50	28.63	50	23.35	50	35.8
100	64.24	100	63.34	100	53.24	100	64.03	100	44.98	100	33.68	100	35.85	100	28.87	100	45.11	100	39.35	100	44.72	100	60.64	100	42.97	100	30.43	100	70.97	100	48.84	100	37.39	100	48.82	100	33.94
100	53.52	100	60.99	100	53.62	100	60.21	100	42.82	100	37.5	100	38.96	100	28.69	100	26.86	100	40.82	100	46.87	100	19.54	100	51.95	100	33.82	100	54.73	100	30.82	100	31.36	100	49.59	100	31.93
100	85.73	100	78.51	100	63.12	100	51.22	100	37.49	100	27.16	100	36.32	100	36.5	100	25.18	100	49.47	100	39.73	100	50.24	100	46.63	100	53.74	100	49.54	100	36.72	100	33.08	100	43.53	100	40.05
200	56.27	200	54.04	200	53.1	200	43.46	200	37.42	200	27.93	200	27.84	200	29.2	200	27.46	200	56.49	200	44.79	200	31.43	200	37.51	200	47.94	200	38.44	200	29.46	200	38.45	200	56.8	200	37.38
200	52.43	200	45.79	200	56.55	200	54.5	200	38.81	200	27.74	200	27.18	200	23.64	200	21.36	200	53.13	200	56.44	200	26.19	200	28.46	200	38.09	200	44.32	200	39.54	200	43	200	61.78	200	38.22
200	45.94	200	58.07	200	73.88	200	46.39	200	33.55	200	23.59	200	31.13	200	20.58	200	29.35	200	38.07	200	42.21	200	33.24	200	33.49	200	48.5	200	60.59	200	44.54	200	37.87	200	41.89	200	34.29
400	37.98	400	44.47	400	50.62	400	40.06	400	38.97	400	22.13	400	32.25	400	15.75	400	25.81	400	32.81	400	36.51	400	19.06	400	22.42	400	36.74	400	41.63	400	30.12	400	30.11	400	33.34	400	29.97
400	41.87	400	60.82	400	44.66	400	48.77	400	30.57	400	26.48	400	19.97	400	22.71	400	23.4	400	28.62	400	39.28	400	20.99	400	20.66	400	37.68	400	39.63	400	32.22	400	31.61	400	36.66	400	32.14
400	42.65	400	51.52	400	42.88	400	46.55	400	34.02	400	21.6	400	23.8	400	24.15	400	22.08	400	36.61	400	42.1	400	24.91	400	22.27	400	45.8	400	42.48	400	35.28	400	31.91	400	33.22	400	25.29
relative cell viability
concentration	C6:0	concentration	C8:0	concentration	C10:0	concentration	C12:0	concentration	C14:0	concentration	C15:0	concentration	C16:0	concentration	C17:0	concentration	C18:0	concentration	C16:1	concentration	C18:1	concentration	C22:1	concentration	C24:1	concentration	C18:2	concentration	C18:3 n-3	concentration	C18:3 n-6	concentration	C20:4	concentration	C20:5	concentration	C22:6
25	1.11	25	1.12	25	1.03	25	1	25	1.06	25	1.18	25	1.23	25	1.31	25	1.29	25	1.26	25	1.28	25	1.24	25	1.26	25	0.95	25	1.26	25	0.79	25	1	25	1.06	25	1.12
25	0.9	25	0.96	25	1.07	25	1.1	25	1.07	25	1.26	25	1.32	25	1.14	25	1.16	25	1.28	25	1.07	25	1.31	25	1.68	25	1.17	25	1.05	25	1.3	25	1.1	25	1.23	25	1.07
25	1.44	25	1.5	25	1.05	25	1.11	25	1.01	25	1.27	25	1.32	25	1.04	25	1.11	25	1.35	25	1.32	25	1.28	25	1.56	25	1.26	25	0.83	25	1.28	25	1.03	25	1.23	25	1.1
50	1.21	50	1.1	50	1.06	50	1.14	50	1.13	50	1.26	50	1.32	50	1.3	50	1.23	50	1.36	50	1.58	50	1.87	50	0.98	50	1.25	50	1.23	50	1.05	50	1.13	50	1.2	50	1.23
50	1.1	50	1.13	50	1.1	50	1.17	50	1.15	50	1.38	50	1.33	50	1.04	50	1.09	50	1.3	50	1.31	50	2.05	50	1.11	50	1.37	50	0.97	50	1.31	50	1.43	50	1.14	50	1.2
50	1.16	50	1.12	50	1.1	50	1.06	50	1.13	50	1.36	50	1.39	50	1.35	50	1.27	50	1.35	50	1.22	50	2.03	50	1.7	50	1.06	50	1.43	50	1.25	50	1.34	50	1.15	50	1.2
100	1.12	100	1.11	100	1.1	100	1.1	100	1.12	100	1.26	100	1.38	100	1.19	100	1.45	100	1.29	100	1.31	100	1.89	100	1.92	100	0.88	100	1.39	100	1.37	100	1.03	100	1.09	100	1.1
100	1.16	100	1.05	100	1.11	100	1.17	100	1.07	100	1.3	100	1.48	100	1.05	100	1.24	100	1.19	100	1.19	100	0.89	100	1.93	100	1.04	100	1.27	100	1.1	100	0.9	100	1.23	100	0.98
100	1.59	100	1.5	100	1.07	100	1.18	100	1.09	100	1.05	100	1.48	100	1.24	100	1.24	100	1.31	100	1.33	100	1.78	100	1.92	100	1.26	100	1.18	100	1.08	100	0.99	100	1.26	100	1.17
200	1.15	200	1.03	200	0.96	200	0.94	200	0.94	200	0.98	200	1	200	0.98	200	0.97	200	1.16	200	0.97	200	0.96	200	0.99	200	0.96	200	0.99	200	0.99	200	0.92	200	1.13	200	1.07
200	1.03	200	0.99	200	1.01	200	0.95	200	1	200	1.01	200	0.96	200	1.01	200	1	200	1.02	200	1	200	1.02	200	1.06	200	1	200	0.97	200	0.91	200	1.06	200	1.15	200	1.04
200	0.92	200	0.97	200	1.04	200	0.93	200	1.02	200	0.98	200	0.96	200	1.03	200	1.05	200	0.99	200	1.01	200	0.97	200	1.02	200	1.05	200	0.98	200	1.03	200	1.09	200	0.81	200	1.02
400	0.81	400	0.77	400	0.85	400	0.87	400	0.93	400	0.83	400	0.91	400	0.76	400	0.9	400	0.82	400	0.87	400	0.74	400	0.81	400	0.83	400	0.79	400	0.78	400	0.81	400	0.75	400	0.88
400	0.8	400	0.82	400	0.8	400	0.85	400	0.9	400	0.8	400	0.88	400	0.83	400	0.88	400	0.8	400	0.82	400	0.73	400	0.81	400	0.84	400	0.82	400	0.78	400	0.77	400	0.82	400	0.86
400	0.8	400	0.83	400	0.76	400	0.82	400	0.94	400	0.91	400	0.86	400	0.89	400	0.82	400	0.77	400	0.84	400	0.8	400	0.84	400	0.89	400	0.83	400	0.81	400	0.83	400	0.8	400	0.81
cell content ​(*106cells)
concentration	C6:0	concentration	C8:0	concentration	C10:0	concentration	C12:0	concentration	C14:0	concentration	C15:0	concentration	C16:0	concentration	C17:0	concentration	C18:0	concentration	C16:1	concentration	C18:1	concentration	C22:1	concentration	C24:1	concentration	C18:2	concentration	C18:3 n-3	concentration	C18:3 n-6	concentration	C20:4	concentration	C20:5	concentration	C22:6
25	1.23	25	1.26	25	1.25	25	1.51	25	1.32	25	1.21	25	1.25	25	1.4	25	1.31	25	1.22	25	1.33	25	1.44	25	1.15	25	0.95	25	1.26	25	1.28	25	1.03	25	1.14	25	1.24
25	1.47	25	1.34	25	1.37	25	1.43	25	1.53	25	1.24	25	1.24	25	1.33	25	1.45	25	1.31	25	1.45	25	1.51	25	1.31	25	1.17	25	1.05	25	1.3	25	1.26	25	1.16	25	1.51
25	1.31	25	1.26	25	1.82	25	1.32	25	1.44	25	1.31	25	1.3	25	1.47	25	1.52	25	1.21	25	1.29	25	1.13	25	1.37	25	1.26	25	0.83	25	1.28	25	1.46	25	1.18	25	1.36
50	1.4	50	1.52	50	1.34	50	1.55	50	1.3	50	1.5	50	1.32	50	1.28	50	1.03	50	1.32	50	2.05	50	1.17	50	0.99	50	1.25	50	1.23	50	1.25	50	1.2	50	1.04	50	1.27
50	1.36	50	1.38	50	1.4	50	1.3	50	1.26	50	1.25	50	1.46	50	1.19	50	1.67	50	1.16	50	1.36	50	1.52	50	1.35	50	1.37	50	0.97	50	1.31	50	1.13	50	1.25	50	1.4
50	1.28	50	1.42	50	1.53	50	1.18	50	1.21	50	1.28	50	1.27	50	1.22	50	1.32	50	1.06	50	1.42	50	1.28	50	1.52	50	1.06	50	1.43	50	1.25	50	1.21	50	1.02	50	1.61
100	1.65	100	1.52	100	1.27	100	1.63	100	1.46	100	1.27	100	1.31	100	1.31	100	1.37	100	1.14	100	1.08	100	1.37	100	1.17	100	1.21	100	1.39	100	1.37	100	1.25	100	1.26	100	1.26
100	1.39	100	1.44	100	1.33	100	1.41	100	1.27	100	1.41	100	1.26	100	1.32	100	1.21	100	1.27	100	1.29	100	1.15	100	1.28	100	1.04	100	1.27	100	1.1	100	1.29	100	1.21	100	1.3
100	1.47	100	1.26	100	1.47	100	1.3	100	1.36	100	1.33	100	1.05	100	1.29	100	1.02	100	1.25	100	1.07	100	1.26	100	1.19	100	1.26	100	1.28	100	1.08	100	1.12	100	1.05	100	1.28
200	1.16	200	1.09	200	1.22	200	1.17	200	1.14	200	1.25	200	1.15	200	1.17	200	1.1	200	1.36	200	1.12	200	1.19	200	1.62	200	1.18	200	1.03	200	0.89	200	1.14	200	1.31	200	1.17
200	1.25	200	1.05	200	1.18	200	1.21	200	1.22	200	1.16	200	1.14	200	1.02	200	0.94	200	1.37	200	1.51	200	1.08	200	1.08	200	0.95	200	1.08	200	1.25	200	1.25	200	1.36	200	1.16
200	1.13	200	1.11	200	1.29	200	1.17	200	1.14	200	1.1	200	1.16	200	1	200	1.02	200	1.15	200	1.16	200	1.17	200	1.17	200	1.17	200	1.17	200	1.11	200	1.05	200	1.2	200	1.08
400	1.01	400	1.02	400	1.15	400	1.07	400	1.16	400	1.18	400	1.14	400	0.93	400	0.95	400	1.03	400	0.93	400	0.86	400	1.09	400	1.03	400	1.04	400	0.93	400	0.99	400	0.97	400	1.01
400	1.15	400	1.31	400	0.98	400	1.18	400	0.98	400	1.16	400	0.87	400	1.11	400	1.02	400	0.89	400	1.01	400	0.98	400	0.94	400	0.96	400	0.93	400	0.96	400	1.09	400	1.04	400	0.96
400	1.08	400	1.06	400	1.02	400	1.07	400	0.89	400	1.01	400	1.03	400	1.01	400	1.1	400	1.06	400	1.02	400	1.06	400	0.88	400	1	400	1.02	400	1.02	400	0.87	400	0.95	400	0.85
Final data in the manuscript：β-HB content ​(μM/106cells)
concentration	C6:0	concentration	C8:0	concentration	C10:0	concentration	C12:0	concentration	C14:0	concentration	C15:0	concentration	C16:0	concentration	C17:0	concentration	C18:0	concentration	C16:1	concentration	C18:1	concentration	C22:1	concentration	C24:1	concentration	C18:2	concentration	C18:3 n-3	concentration	C18:3 n-6	concentration	C20:4	concentration	C20:5	concentration	C22:6
25	3.24	25	7.67	25	6.33	25	5.21	25	5.40	25	4.07	25	5.22	25	4.15	25	4.69	25	5.61	25	5.51	25	4.04	25	4.69	25	6.90	25	5.71	25	4.17	25	5.74	25	4.58	25	4.91
25	5.75	25	5.46	25	5.20	25	5.08	25	3.96	25	3.88	25	4.43	25	4.94	25	5.84	25	4.77	25	6.47	25	4.76	25	5.73	25	6.05	25	5.02	25	5.30	25	4.74	25	6.37	25	3.12
25	5.35	25	6.90	25	6.96	25	5.69	25	5.15	25	4.35	25	4.42	25	4.92	25	4.83	25	5.59	25	5.30	25	6.85	25	4.05	25	4.29	25	6.36	25	4.80	25	4.28	25	4.73	25	5.98
50	17.00	50	24.04	50	18.91	50	16.99	50	16.72	50	12.04	50	10.48	50	9.74	50	9.54	50	16.66	50	14.59	50	9.35	50	9.30	50	16.54	50	19.28	50	14.52	50	16.25	50	13.70	50	13.30
50	15.76	50	21.71	50	16.98	50	17.98	50	15.31	50	11.76	50	11.65	50	9.42	50	11.02	50	13.09	50	17.39	50	10.72	50	12.26	50	19.03	50	15.76	50	16.59	50	13.44	50	14.97	50	11.90
50	19.04	50	19.75	50	20.13	50	18.12	50	12.72	50	9.24	50	10.42	50	9.85	50	10.50	50	12.86	50	15.84	50	14.51	50	13.14	50	14.62	50	18.59	50	13.49	50	14.31	50	16.56	50	15.18
100	31.41	100	34.19	100	34.76	100	32.36	100	24.16	100	17.70	100	16.48	100	15.17	100	19.36	100	23.41	100	28.26	100	20.07	100	15.78	100	25.23	100	33.38	100	22.67	100	25.69	100	32.20	100	21.14
100	29.84	100	36.99	100	32.97	100	33.15	100	28.16	100	17.11	100	17.54	100	17.35	100	14.55	100	23.66	100	27.18	100	15.74	100	17.68	100	27.92	100	30.58	100	22.12	100	23.66	100	29.97	100	21.71
100	33.33	100	38.19	100	36.78	100	30.04	100	21.94	100	16.10	100	20.02	100	19.47	100	16.56	100	26.86	100	24.57	100	19.05	100	17.06	100	30.50	100	29.45	100	28.13	100	26.48	100	29.55	100	23.39
200	38.83	200	44.78	200	41.99	200	36.17	200	31.57	200	19.45	200	20.86	200	22.12	200	22.39	200	32.46	200	37.88	200	24.16	200	20.04	200	38.97	200	34.35	200	30.09	200	33.31	200	35.02	200	26.51
200	37.37	200	40.70	200	44.10	200	44.06	200	28.46	200	20.33	200	21.49	200	19.60	200	19.37	200	34.67	200	34.03	200	20.42	200	21.51	200	36.74	200	38.96	200	31.41	200	29.10	200	36.15	200	28.33
200	40.84	200	50.58	200	51.72	200	39.28	200	25.50	200	18.53	200	24.60	200	16.63	200	24.05	200	30.09	200	32.68	200	25.94	200	24.71	200	36.13	200	49.49	200	35.61	200	29.74	200	39.75	200	27.78
400	43.07	400	53.27	400	48.44	400	39.68	400	32.77	400	19.25	400	27.74	400	18.93	400	26.84	400	35.50	400	41.77	400	26.60	400	22.04	400	39.63	400	47.32	400	38.17	400	34.20	400	42.48	400	30.37
400	42.16	400	53.27	400	53.61	400	45.27	400	31.31	400	25.18	400	22.73	400	21.30	400	22.72	400	36.85	400	44.08	400	25.99	400	23.78	400	43.38	400	48.62	400	39.68	400	34.31	400	39.64	400	35.58
400	46.01	400	55.21	400	51.96	400	49.70	400	37.31	400	20.15	400	23.52	400	23.52	400	21.13	400	41.50	400	45.79	400	26.03	400	26.78	400	48.11	400	46.83	400	39.35	400	40.84	400	40.36	400	33.38

## Sheet: AML12 dose-response
The β-HB content values entered in the data sheets had already been normalized using the plate-wise C16:0 correction factor before viable-cell correction and BSA-blank subtraction shown in the formulas.
BSA-BLANK																								BSA-BLANK
5μM BSA	β-HB content ​(μM)	relative cell viability	cell content ​(*106cells)	β-HB content ​(μM/106 cells)				10μM BSA	β-HB content ​(μM)	relative cell viability	cell content ​(*106cells)	β-HB content ​(μM/106 cells)				20μM BSA	β-HB content ​(μM)	relative cell viability	cell content ​(*106cells)	β-HB content ​(μM/106 cells)				40μM BSA	β-HB content ​(μM)	relative cell viability	cell content ​(*106cells)	β-HB content ​(μM/106 cells)				80μM BSA	β-HB content ​(μM)	relative cell viability	cell content ​(*106cells)	β-HB content ​(μM/106 cells)
	1.84	1	1.26	1.46	1.46				2.19	1	1.15	1.90	1.9				1.47	1	1.26	1.17	1.17				2.28	1	1.2	1.90	1.9				2.56	1	1.21	2.12	2.12
	2.12	1	1.21	1.75	1.75				1.78	1	1.08	1.65	1.65				2.68	1	1.4	1.91	1.91				2.05	1	1.1	1.86	1.86				2.32	1	1.4	1.66	1.66
	2.51	1	1.3	1.93	1.93	1.71333			1.89	1	1.09	1.73	1.73	1.76			1.92	1	1.2	1.60	1.6	1.56			2.19	1	1.2	1.83	1.83	1.86333			2.44	1	1.18	2.07	2.07	1.95		1.77167
β-HB content ​(μM)
concentration	C6:0	concentration	C8:0	concentration	C10:0	concentration	C12:0	concentration	C14:0	concentration	C15:0	concentration	C16:0	concentration	C17:0	concentration	C18:0	concentration	C16:1	concentration	C18:1	concentration	C22:1	concentration	C24:1	concentration	C18:2	concentration	C18:3 n-3	concentration	C18:3 n-6	concentration	C20:4	concentration	C20:5	concentration	C22:6
25	6.94	25	11.53	25	11.21	25	8.69	25	8.34	25	6.04	25	7.65	25	8	25	7.3	25	8.74	25	9	25	7.43	25	6.55	25	8.1	25	9.68	25	8.35	25	8.4	25	8.44	25	8.94
25	8.62	25	9.81	25	11.01	25	7.99	25	7.8	25	6.69	25	6.59	25	9.25	25	7.16	25	8.59	25	10.38	25	9.26	25	10.42	25	8.64	25	9.82	25	8.61	25	10.76	25	8.74	25	9.6
25	9.28	25	12.44	25	11.56	25	9.01	25	7.49	25	6.03	25	9.04	25	10	25	8	25	12.06	25	8.75	25	8.7	25	10.01	25	7.52	25	10.74	25	9.36	25	9.23	25	8.85	25	10.31
50	15.87	50	29.99	50	29.15	50	21.51	50	15.27	50	10.66	50	17.74	50	15.76	50	13.81	50	15.86	50	16.89	50	15.63	50	16.27	50	17.98	50	23.81	50	20.84	50	16.08	50	14.52	50	18.29
50	17.97	50	34.91	50	22.8	50	18.17	50	12.45	50	12.1	50	14.12	50	11.84	50	15.76	50	17.45	50	19.53	50	8.87	50	12.31	50	16.14	50	23.37	50	14.71	50	15.06	50	19.13	50	17.54
50	20.76	50	25.3	50	29.84	50	20.48	50	16.03	50	11.6	50	14.59	50	12.87	50	11.89	50	20.72	50	20.48	50	15.15	50	10.49	50	21.89	50	25.92	50	14.78	50	20.1	50	20.99	50	23.71
100	29.4	100	34.84	100	37.31	100	38.63	100	28.8	100	24.81	100	24.44	100	22.72	100	19.94	100	21.45	100	26.1	100	30.45	100	17.56	100	22.93	100	39.51	100	22.73	100	28.52	100	32.95	100	23.81
100	38.5	100	39.4	100	40.51	100	36.89	100	24.8	100	19.23	100	24.19	100	19.21	100	22.92	100	33.16	100	35.35	100	26.4	100	25.75	100	29.56	100	36.06	100	29.43	100	27.39	100	39.28	100	22.63
100	29.32	100	36.23	100	34.68	100	33.46	100	34.29	100	22.91	100	14.63	100	20.31	100	20.26	100	25.84	100	32.74	100	19.35	100	18.49	100	29.01	100	32.52	100	27.89	100	30.08	100	29.78	100	24.98
200	24.97	200	39.53	200	41.35	200	36.44	200	30.13	200	14.51	200	20.73	200	19.61	200	21.97	200	26.17	200	28.1	200	26.64	200	18.35	200	28.54	200	33.27	200	27	200	28.67	200	28.78	200	24.14
200	31.96	200	41.65	200	39.64	200	35.32	200	31.78	200	18.68	200	19.16	200	18.67	200	15.92	200	31.41	200	28.31	200	20.66	200	24.67	200	27.15	200	35.56	200	27.61	200	31.75	200	30.09	200	22.13
200	33.09	200	38.36	200	34.5	200	31.18	200	31.94	200	15.82	200	25.06	200	16.6	200	19.6	200	27.92	200	31.21	200	19.61	200	19.83	200	31.94	200	36.68	200	33.19	200	28.48	200	26.58	200	23.9
400	26.26	400	37.52	400	35.52	400	35.68	400	25.66	400	15.1	400	23.66	400	13.72	400	21.72	400	26.46	400	21.81	400	21.29	400	15.99	400	27.4	400	39.77	400	26.44	400	27.26	400	29.21	400	23.1
400	30.45	400	43.34	400	37.74	400	30.15	400	27.5	400	16.39	400	20.21	400	20.19	400	19.75	400	31.51	400	32.13	400	18.88	400	19.31	400	31	400	31.29	400	27.33	400	29.86	400	34.08	400	19.41
400	26.79	400	38.3	400	40.34	400	37.7	400	24.14	400	13.53	400	21.83	400	17.43	400	16.65	400	27.66	400	28.12	400	19.6	400	20.13	400	32.13	400	34.8	400	33.02	400	28.67	400	25.39	400	24.06
relative cell viability
concentration	C6:0	concentration	C8:0	concentration	C10:0	concentration	C12:0	concentration	C14:0	concentration	C15:0	concentration	C16:0	concentration	C17:0	concentration	C18:0	concentration	C16:1	concentration	C18:1	concentration	C22:1	concentration	C24:1	concentration	C18:2	concentration	C18:3 n-3	concentration	C18:3 n-6	concentration	C20:4	concentration	C20:5	concentration	C22:6
25	1.04	25	1.12	25	1.12	25	1.05	25	1	25	1.07	25	1.13	25	1.15	25	1.07	25	1.25	25	1.2	25	1.07	25	1.2	25	1.21	25	1.1	25	1.19	25	1.14	25	1.25	25	1.12
25	1.16	25	1.11	25	1.35	25	1.07	25	1.03	25	1.01	25	1.06	25	1.22	25	1.15	25	1.18	25	1.26	25	1.28	25	1.38	25	1.15	25	1.15	25	1.21	25	1.21	25	1.17	25	1.07
25	1.25	25	1.21	25	1.2	25	1.07	25	1.02	25	1.04	25	1.19	25	1.08	25	1.25	25	1.31	25	1.1	25	1.2	25	1.16	25	1.05	25	1.25	25	1.18	25	1.18	25	1.13	25	1.1
50	1.01	50	1.3	50	1.22	50	1.11	50	0.99	50	1.11	50	1.08	50	1.28	50	1.12	50	1.22	50	1.21	50	1.17	50	1.32	50	1.1	50	1.36	50	1.35	50	1.05	50	1.02	50	1.23
50	1.18	50	1.27	50	1.26	50	1.09	50	1	50	1.2	50	1.13	50	0.98	50	1.16	50	1.19	50	1.14	50	0.98	50	1.1	50	1.02	50	1.14	50	1.13	50	1.09	50	1.16	50	1.2
50	1.21	50	1.19	50	1.21	50	1.14	50	1.11	50	1.06	50	1.09	50	1.21	50	0.85	50	1.14	50	1.1	50	1	50	1.07	50	1.3	50	1.18	50	0.99	50	1.2	50	1.15	50	1.2
100	1.09	100	1.08	100	1.08	100	1.06	100	1.02	100	1.3	100	0.92	100	1.15	100	1.05	100	0.93	100	1.08	100	1.18	100	0.98	100	0.98	100	1.08	100	0.99	100	1.09	100	1.2	100	1.1
100	1.19	100	0.95	100	1.04	100	1.08	100	1.05	100	1.16	100	1.19	100	1.13	100	1.18	100	1.16	100	1.04	100	1.26	100	1.06	100	1.13	100	0.98	100	0.97	100	1.01	100	1.14	100	1.04
100	1.09	100	1.06	100	0.96	100	1.12	100	1.13	100	1.25	100	0.95	100	0.96	100	1.07	100	1.1	100	1.15	100	0.98	100	0.93	100	0.99	100	1.06	100	1.03	100	1.07	100	1.09	100	0.98
200	0.91	200	1.03	200	0.97	200	0.91	200	0.99	200	0.89	200	0.93	200	0.97	200	0.97	200	0.92	200	1	200	0.98	200	0.92	200	0.94	200	0.91	200	0.95	200	0.93	200	0.87	200	0.85
200	0.92	200	0.89	200	0.89	200	0.89	200	0.97	200	0.93	200	0.92	200	0.91	200	0.93	200	0.91	200	0.94	200	0.91	200	0.86	200	0.92	200	0.98	200	0.94	200	0.92	200	0.8	200	0.86
200	1.06	200	0.91	200	0.92	200	0.94	200	1.05	200	0.93	200	0.99	200	0.92	200	0.91	200	0.9	200	0.95	200	0.93	200	0.9	200	0.95	200	1.05	200	0.94	200	0.98	200	0.91	200	0.86
400	0.83	400	0.78	400	0.82	400	0.83	400	0.8	400	0.86	400	0.9	400	0.82	400	0.82	400	0.83	400	0.81	400	0.8	400	0.77	400	0.85	400	0.86	400	0.81	400	0.8	400	0.78	400	0.78
400	0.81	400	0.85	400	0.74	400	0.77	400	0.79	400	0.84	400	0.82	400	0.85	400	0.84	400	0.82	400	0.86	400	0.76	400	0.79	400	0.89	400	0.81	400	0.82	400	0.83	400	0.84	400	0.74
400	0.77	400	0.86	400	0.89	400	0.85	400	0.84	400	0.83	400	0.87	400	0.81	400	0.84	400	0.8	400	0.84	400	0.74	400	0.86	400	0.9	400	0.85	400	0.85	400	0.81	400	0.79	400	0.79
cell content ​(*106cells)
concentration	C6:0	concentration	C8:0	concentration	C10:0	concentration	C12:0	concentration	C14:0	concentration	C15:0	concentration	C16:0	concentration	C17:0	concentration	C18:0	concentration	C16:1	concentration	C18:1	concentration	C22:1	concentration	C24:1	concentration	C18:2	concentration	C18:3 n-3	concentration	C18:3 n-6	concentration	C20:4	concentration	C20:5	concentration	C22:6
25	1.19	25	1.36	25	1.3	25	1.14	25	1.22	25	1.01	25	1.14	25	1.4	25	1.23	25	1.21	25	1.25	25	1.16	25	1.14	25	1.04	25	1.14	25	1.1	25	1.19	25	1.15	25	1.24
25	1.22	25	1.27	25	1.27	25	1.1	25	1.21	25	1.14	25	1.14	25	1.33	25	1.24	25	1.22	25	1.21	25	1.26	25	1.26	25	1.26	25	1.25	25	1.21	25	1.2	25	1.09	25	1.51
25	1.25	25	1.1	25	1.12	25	1.28	25	1.16	25	1.1	25	1.27	25	1.47	25	1.25	25	1.28	25	1.17	25	1.2	25	1.3	25	1.22	25	1.2	25	1.12	25	1.13	25	1.16	25	1.36
50	1.3	50	1.4	50	1.36	50	1.27	50	1.28	50	1.05	50	1.36	50	1.28	50	1.33	50	1.32	50	1.25	50	1.12	50	1.24	50	1.3	50	1.21	50	1.23	50	1.2	50	1.2	50	1.27
50	1.28	50	1.43	50	1.27	50	1.39	50	1.17	50	1.17	50	1.41	50	1.19	50	1.27	50	1.26	50	1.43	50	1.07	50	1.21	50	1.32	50	1.27	50	1.19	50	1.13	50	1.09	50	1.4
50	1.33	50	1.28	50	1.25	50	1.2	50	1.13	50	1.2	50	1.37	50	1.22	50	1.31	50	1.27	50	1.27	50	1.16	50	1.18	50	1.2	50	1.3	50	1.2	50	1.21	50	1.1	50	1.61
100	1.5	100	1.17	100	1.28	100	1.4	100	1.26	100	1.24	100	1.41	100	1.31	100	1.3	100	1.21	100	1.22	100	1.32	100	1.26	100	1.29	100	1.37	100	1.28	100	1.25	100	1.26	100	1.26
100	1.46	100	1.29	100	1.37	100	1.38	100	1.29	100	1.21	100	1.26	100	1.32	100	1.25	100	1.31	100	1.4	100	1.28	100	1.38	100	1.33	100	1.28	100	1.44	100	1.39	100	1.37	100	1.17
100	1.39	100	1.25	100	1.29	100	1.36	100	1.41	100	1.28	100	1.05	100	1.29	100	1.22	100	1.25	100	1.37	100	1.17	100	1.1	100	1.26	100	1.22	100	1.36	100	1.22	100	1.21	100	1.21
200	1.12	200	1.09	200	1.16	200	1.1	200	1.2	200	1	200	1.25	200	1.17	200	1.1	200	1.16	200	1.16	200	1.25	200	1.09	200	1.09	200	1.03	200	1.16	200	1.14	200	1.16	200	1.06
200	1.2	200	1.16	200	1.19	200	1.17	200	1.17	200	1.16	200	1.04	200	1.02	200	0.94	200	1.18	200	1.05	200	1.13	200	1.21	200	1.17	200	1.1	200	1.1	200	1.14	200	1.2	200	1.14
200	1.16	200	1.09	200	1.1	200	1.08	200	1.06	200	1.05	200	1.16	200	1.05	200	1.15	200	1.15	200	1.11	200	1.08	200	1.11	200	1.26	200	1.08	200	1.27	200	1.05	200	1.09	200	1.1
400	1.01	400	1.14	400	1.03	400	1.07	400	1.01	400	0.98	400	1.14	400	0.93	400	1.08	400	1.06	400	1	400	1.05	400	1.02	400	1.1	400	1.14	400	1.09	400	0.96	400	1.07	400	1
400	1.1	400	1.06	400	1.1	400	1.1	400	1.1	400	1.01	400	1.07	400	1.21	400	1.02	400	1.09	400	1.04	400	1.09	400	0.95	400	1.05	400	1.03	400	1.12	400	1.09	400	1.14	400	0.99
400	1.08	400	1	400	1.07	400	1.09	400	0.92	400	0.97	400	0.99	400	1.01	400	0.98	400	1.16	400	1.01	400	1.18	400	1.05	400	1.03	400	1.01	400	1.13	400	1.03	400	0.95	400	0.96
Final data in the manuscript：β-HB content ​(μM/106cells)
concentration	C6:0	concentration	C8:0	concentration	C10:0	concentration	C12:0	concentration	C14:0	concentration	C15:0	concentration	C16:0	concentration	C17:0	concentration	C18:0	concentration	C16:1	concentration	C18:1	concentration	C22:1	concentration	C24:1	concentration	C18:2	concentration	C18:3 n-3	concentration	C18:3 n-6	concentration	C20:4	concentration	C20:5	concentration	C22:6
25	3.84	25	5.80	25	5.93	25	5.49	25	5.07	25	3.82	25	4.17	25	3.20	25	3.78	25	4.01	25	4.23	25	4.22	25	3.02	25	4.67	25	5.95	25	4.61	25	4.42	25	4.10	25	4.67
25	4.32	25	5.19	25	4.65	25	5.02	25	4.49	25	4.04	25	3.68	25	3.93	25	3.25	25	4.20	25	5.04	25	3.97	25	4.22	25	4.19	25	5.06	25	4.11	25	5.64	25	5.08	25	4.17
25	4.17	25	7.58	25	6.83	25	4.81	25	4.56	25	3.50	25	4.21	25	4.53	25	3.35	25	5.42	25	5.03	25	4.27	25	4.87	25	4.10	25	5.39	25	5.31	25	5.15	25	4.98	25	5.12
50	10.32	50	14.71	50	15.80	50	13.49	50	10.28	50	7.38	50	10.31	50	7.85	50	7.50	50	8.08	50	9.40	50	10.16	50	8.17	50	10.80	50	12.70	50	10.78	50	10.99	50	10.09	50	9.94
50	10.13	50	17.45	50	12.48	50	10.22	50	8.87	50	6.85	50	7.09	50	8.38	50	8.93	50	9.87	50	10.21	50	6.69	50	7.48	50	10.22	50	14.37	50	9.17	50	10.46	50	13.36	50	8.67
50	11.13	50	14.84	50	17.96	50	13.20	50	11.01	50	7.35	50	8.00	50	6.95	50	8.91	50	12.54	50	12.89	50	11.29	50	6.54	50	12.26	50	15.13	50	10.67	50	12.07	50	14.82	50	10.50
100	16.21	100	25.80	100	25.22	100	24.26	100	20.64	100	13.62	100	17.07	100	13.31	100	12.84	100	17.29	100	18.04	100	17.78	100	12.45	100	16.37	100	24.93	100	16.17	100	19.16	100	20.02	100	15.41
100	20.39	100	30.38	100	26.66	100	22.98	100	16.54	100	11.93	100	14.36	100	11.11	100	13.77	100	20.05	100	22.51	100	14.60	100	15.83	100	17.90	100	26.98	100	19.30	100	17.74	100	23.38	100	16.83
100	17.58	100	25.57	100	26.23	100	20.20	100	19.75	100	12.55	100	12.90	100	14.63	100	13.75	100	17.02	100	19.01	100	15.11	100	16.30	100	21.49	100	23.38	100	18.14	100	21.27	100	20.81	100	19.30
200	22.73	200	33.44	200	34.98	200	34.63	200	23.59	200	14.53	200	16.06	200	15.51	200	18.82	200	22.75	200	22.45	200	19.98	200	16.53	200	26.08	200	33.73	200	22.73	200	25.27	200	26.75	200	25.02
200	27.18	200	38.57	200	35.66	200	32.15	200	26.23	200	15.55	200	18.26	200	18.34	200	16.44	200	27.48	200	26.91	200	18.32	200	21.94	200	23.45	200	31.22	200	24.93	200	28.50	200	29.57	200	20.80
200	25.14	200	36.90	200	32.32	200	28.94	200	26.93	200	14.43	200	20.05	200	15.41	200	16.96	200	25.21	200	27.83	200	17.75	200	18.08	200	24.91	200	30.58	200	26.03	200	25.91	200	25.03	200	23.49
400	29.56	400	40.43	400	40.29	400	38.41	400	29.99	400	16.15	400	21.29	400	16.22	400	22.76	400	28.31	400	25.16	400	23.58	400	18.59	400	27.53	400	38.80	400	28.18	400	33.72	400	33.23	400	27.85
400	32.41	400	46.33	400	44.59	400	33.83	400	29.88	400	17.55	400	21.26	400	17.86	400	21.28	400	33.48	400	34.15	400	21.02	400	23.96	400	31.40	400	35.73	400	27.99	400	31.24	400	33.82	400	24.72
400	30.45	400	42.76	400	40.59	400	38.92	400	29.47	400	15.04	400	23.58	400	19.54	400	18.46	400	28.04	400	31.37	400	20.68	400	20.52	400	32.89	400	38.77	400	32.61	400	32.59	400	32.06	400	29.95

## Sheet: HepG2 time-dependent kinetics
The β-HB content values entered in the data sheets had already been normalized using the plate-wise C16:0 correction factor before viable-cell correction and BSA-blank subtraction shown in the formulas.
BSA-BLANK
	β-HB content ​(μM)	relative cell viability	cell content ​(*106cells)	β-HB content ​(μM/106 cells)					β-HB content ​(μM)	relative cell viability	cell content ​(*106cells)	β-HB content ​(μM/106 cells)					β-HB content ​(μM)	relative cell viability	cell content ​(*106cells)	β-HB content ​(μM/106 cells)					β-HB content ​(μM)	relative cell viability	cell content ​(*106cells)	β-HB content ​(μM/106 cells)					β-HB content ​(μM)	relative cell viability	cell content ​(*106cells)	β-HB content ​(μM/106 cells)
4 h	3.73	1	1.26	2.96	2.96			8 h	3.94	1	1.24	3.18	3.18			12 h	4.22	1	1.23	3.43	3.43			18 h	4.4	1	1.22	3.61	3.61			24 h	4.45	1	1.2	3.71	3.71
	4.11	1	1.3	3.16	3.16				4.32	1	1.31	3.30	3.3				4.41	1	1.29	3.42	3.42				4.38	1	1.25	3.50	3.5				4.4	1	1.23	3.58	3.58
	4.02	1	1.24	3.24	3.24	3.12			4.31	1	1.25	3.45	3.45	3.31			4.38	1	1.22	3.59	3.59	3.48			4.3	1	1.19	3.61	3.61	3.57			4.27	1	1.16	3.68	3.68	3.66
β-HB content ​(μM)
time	C6:0	time	C8:0	time	C10:0	time	C12:0	time	C14:0	time	C15:0	time	C16:0	time	C17:0	time	C18:0	time	C16:1	time	C18:1	time	C22:1	time	C24:1	time	C18:2	time	C18:3 n-3	time	C18:3 n-6	time	C20:4	time	C20:5	time	C22:6
4	31.3	4	32.35	4	37.3	4	30.01	4	19.26	4	10.57	4	17.39	4	10.59	4	13.29	4	16.41	4	13.5	4	17.29	4	12	4	19.74	4	17.88	4	15.66	4	16.23	4	15.54	4	16.57
4	35.45	4	30.66	4	33.02	4	33.1	4	23.46	4	8.08	4	11.8	4	9.11	4	16.7	4	15.69	4	16.23	4	14.51	4	13.53	4	16.59	4	19.34	4	14.02	4	16.72	4	12.21	4	15.05
4	24.24	4	34.97	4	36.75	4	28	4	20.32	4	11.56	4	12.43	4	8.67	4	12.5	4	13.89	4	14.69	4	12.92	4	15.24	4	16.44	4	15.99	4	15.78	4	15.1	4	14.49	4	15.32
8	46.64	8	45.28	8	34.33	8	51.43	8	34.87	8	20.05	8	33.58	8	22.93	8	21.81	8	28.38	8	38.04	8	26.39	8	14.91	8	32.3	8	28.93	8	36.58	8	26.26	8	33.63	8	28.08
8	37.47	8	47.93	8	53.56	8	39.93	8	35.68	8	15.4	8	22.5	8	15.7	8	21.96	8	40.46	8	29	8	20.91	8	17.16	8	34.68	8	34.82	8	28.87	8	21.69	8	29.13	8	25.79
8	39.59	8	41.95	8	51.03	8	43.15	8	32.14	8	16.96	8	21.59	8	15.59	8	20.92	8	25.93	8	33.18	8	22.94	8	24.35	8	31.27	8	33.99	8	31.35	8	30.82	8	32.19	8	28.33
12	43.57	12	48.41	12	46.51	12	66.31	12	34.92	12	24.63	12	25.87	12	23.96	12	24.84	12	33.44	12	40.01	12	27.02	12	18.36	12	38.04	12	47.3	12	37.11	12	45.43	12	43.82	12	45.67
12	43.94	12	47.8	12	53.6	12	55.21	12	43.41	12	21.7	12	27.81	12	24.16	12	23.83	12	32.88	12	39.66	12	30.27	12	25.58	12	41.19	12	47.66	12	28.41	12	37.6	12	37.38	12	31.64
12	43.99	12	54.28	12	45.35	12	42.59	12	35.84	12	21.01	12	25.88	12	19.7	12	20.32	12	29.98	12	35.02	12	24.17	12	23.6	12	36.29	12	41.62	12	38.76	12	32.47	12	47.32	12	27.04
18	43.19	18	57.26	18	45.61	18	53.21	18	36.79	18	25.38	18	29.91	18	24.29	18	25.47	18	40.25	18	39.76	18	23.91	18	21.5	18	40.64	18	43.77	18	32.69	18	34.9	18	57.04	18	40.88
18	50.93	18	58.55	18	57.89	18	53.86	18	49.41	18	23	18	35.63	18	23.97	18	27.49	18	36.3	18	44.48	18	27.76	18	26.72	18	43.74	18	51.91	18	38.9	18	45.35	18	46.25	18	31.57
18	50.13	18	51.87	18	47.22	18	45.84	18	43.23	18	22.69	18	26.56	18	20.26	18	22.48	18	37.85	18	35.75	18	30.32	18	25.02	18	41.04	18	42.04	18	40.43	18	39.35	18	42.49	18	32.29
24	45.72	24	55.6	24	46.43	24	49.69	24	45.05	24	24.21	24	25.73	24	28.05	24	26.82	24	40.29	24	40.34	24	24.19	24	20.73	24	40.35	24	42.05	24	39.69	24	39.81	24	42.97	24	42.03
24	49.47	24	52.46	24	52.75	24	51.34	24	41.99	24	23.66	24	32.35	24	23.3	24	29.02	24	43.54	24	38.99	24	28.28	24	26.61	24	37.57	24	47.34	24	32.53	24	34.89	24	35.09	24	34.9
24	42.89	24	50.56	24	59.02	24	52.7	24	38.96	24	21.86	24	29.09	24	23.65	24	22.45	24	34.49	24	35.49	24	28.99	24	25.51	24	32.3	24	35.11	24	33.32	24	39.83	24	40.59	24	29.04
relative cell viability
time	C6:0	time	C8:0	time	C10:0	time	C12:0	time	C14:0	time	C15:0	time	C16:0	time	C17:0	time	C18:0	time	C16:1	time	C18:1	time	C22:1	time	C24:1	time	C18:2	time	C18:3 n-3	time	C18:3 n-6	time	C20:4	time	C20:5	time	C22:6
4	1.09	4	1.18	4	1.13	4	0.99	4	0.96	4	1.04	4	1.18	4	1.06	4	0.99	4	1.09	4	0.98	4	1.18	4	1.02	4	1.25	4	1.15	4	1.04	4	1.06	4	1.12	4	1.1
4	1.36	4	1.09	4	0.92	4	1.12	4	1.45	4	0.98	4	0.92	4	1.04	4	1.31	4	1.02	4	1.12	4	1.09	4	1.23	4	1.17	4	1.22	4	1.11	4	1.25	4	1.02	4	1.25
4	1.04	4	1.06	4	1.06	4	1.1	4	1.12	4	1.05	4	0.98	4	0.93	4	1.04	4	0.98	4	1.05	4	1.06	4	1.18	4	1.08	4	1.04	4	1.04	4	1.07	4	1.04	4	1.17
8	1.21	8	1.02	8	0.99	8	1.18	8	1.09	8	1.18	8	1.19	8	1.04	8	1.03	8	1.06	8	1.29	8	1.13	8	1.01	8	1.05	8	1.03	8	1.28	8	0.98	8	1.26	8	1.03
8	0.95	8	1.09	8	1.09	8	0.91	8	1.06	8	0.99	8	1.04	8	0.92	8	0.99	8	1.45	8	1.02	8	0.96	8	0.99	8	1.12	8	1.06	8	1.1	8	0.89	8	1.1	8	0.94
8	1.05	8	1.05	8	1.26	8	1.06	8	1.02	8	0.93	8	1.02	8	0.98	8	1.03	8	0.95	8	1.14	8	1.07	8	1.08	8	1.11	8	0.98	8	0.86	8	1.17	8	1	8	0.99
12	1	12	0.95	12	1.09	12	1.38	12	0.97	12	1.09	12	1.19	12	1.02	12	0.98	12	1.03	12	1.21	12	0.98	12	0.91	12	1.03	12	1.16	12	1.04	12	1.04	12	1.03	12	1.26
12	0.97	12	0.99	12	1.11	12	1.04	12	1.1	12	1.02	12	1.06	12	0.98	12	1.05	12	0.97	12	1.09	12	1.04	12	1.02	12	1	12	1.05	12	0.96	12	1.01	12	1	12	0.98
12	0.99	12	1.07	12	0.95	12	0.98	12	0.93	12	1.01	12	0.98	12	1.03	12	0.96	12	0.93	12	1.01	12	1.06	12	0.96	12	0.98	12	0.94	12	1.03	12	1.03	12	1.25	12	0.94
18	0.98	18	1.09	18	0.98	18	1.01	18	0.92	18	1.09	18	1.06	18	0.95	18	1.06	18	1.04	18	0.92	18	0.94	18	0.99	18	0.96	18	1.05	18	0.84	18	0.95	18	1.2	18	1.03
18	1.06	18	1.06	18	1.05	18	0.95	18	1.06	18	0.93	18	1.02	18	1.04	18	1.02	18	0.98	18	1.04	18	0.92	18	1.02	18	0.92	18	1.02	18	1.01	18	0.97	18	1.03	18	0.97
18	1.07	18	1.01	18	0.99	18	0.99	18	1.05	18	0.92	18	0.98	18	0.94	18	0.94	18	0.94	18	1.02	18	1.03	18	0.95	18	1.03	18	0.97	18	0.91	18	1.05	18	0.96	18	0.89
24	1.02	24	0.95	24	0.92	24	0.92	24	1.06	24	0.93	24	0.91	24	0.98	24	0.9	24	0.89	24	0.94	24	0.85	24	0.92	24	0.91	24	0.86	24	0.9	24	0.93	24	0.88	24	0.92
24	0.99	24	0.99	24	0.96	24	0.89	24	0.92	24	0.92	24	0.98	24	0.93	24	0.98	24	0.92	24	0.93	24	0.93	24	0.93	24	0.84	24	0.93	24	0.83	24	0.81	24	0.91	24	1.03
24	0.92	24	0.97	24	1.03	24	1.05	24	0.94	24	0.96	24	1.05	24	0.96	24	0.96	24	0.92	24	0.9	24	0.92	24	0.86	24	0.86	24	0.84	24	0.78	24	1.02	24	0.96	24	0.89
cell content ​(*106cells)
	C6:0		C8:0		C10:0		C12:0		C14:0		C15:0		C16:0		C17:0		C18:0		C16:1		C18:1		C22:1		C24:1		C18:2		C18:3 n-3		C18:3 n-6		C20:4		C20:5		C22:6
4	1.33	4	1.3	4	1.26	4	1.41	4	1.35	4	1.2	4	1.31	4	1.21	4	1.16	4	1.36	4	1.3	4	1.33	4	1.21	4	1.19	4	1.08	4	1.33	4	1.31	4	1.18	4	1.25
4	1.31	4	1.21	4	1.37	4	1.36	4	1.31	4	1.15	4	1.36	4	1.15	4	1.25	4	1.28	4	1.26	4	1.35	4	1.29	4	1.28	4	1.34	4	1.29	4	1.29	4	1.21	4	1.18
4	1.29	4	1.26	4	1.38	4	1.33	4	1.37	4	1.24	4	1.25	4	1.3	4	1.34	4	1.31	4	1.31	4	1.26	4	1.33	4	1.26	4	1.26	4	1.31	4	1.33	4	1.3	4	1.21
8	1.35	8	1.31	8	1.28	8	1.44	8	1.36	8	1.21	8	1.37	8	1.27	8	1.22	8	1.18	8	1.27	8	1.31	8	1.17	8	1.16	8	1.15	8	1.27	8	1.32	8	1.19	8	1.3
8	1.32	8	1.26	8	1.38	8	1.38	8	1.33	8	1.13	8	1.32	8	1.32	8	1.31	8	1.24	8	1.14	8	1.37	8	1.31	8	1.31	8	1.35	8	1.22	8	1.38	8	1.22	8	1.33
8	1.33	8	1.32	8	1.36	8	1.36	8	1.39	8	1.26	8	1.28	8	1.12	8	1.28	8	1.17	8	1.29	8	1.24	8	1.3	8	1.29	8	1.3	8	1.36	8	1.27	8	1.32	8	1.26
12	1.33	12	1.29	12	1.29	12	1.43	12	1.37	12	1.19	12	1.19	12	1.26	12	1.26	12	1.26	12	1.17	12	1.28	12	1.19	12	1.2	12	1.29	12	1.26	12	1.34	12	1.22	12	1.22
12	1.31	12	1.25	12	1.39	12	1.39	12	1.34	12	1.16	12	1.15	12	1.27	12	1.14	12	1.2	12	1.15	12	1.35	12	1.28	12	1.33	12	1.33	12	1.19	12	1.27	12	1.2	12	1.27
12	1.32	12	1.34	12	1.3	12	1.35	12	1.37	12	1.23	12	1.32	12	1.16	12	1.26	12	1.19	12	1.26	12	1.22	12	1.27	12	1.27	12	1.32	12	1.21	12	1.24	12	1.31	12	1.34
18	1.34	18	1.3	18	1.27	18	1.42	18	1.35	18	1.2	18	1.31	18	1.24	18	1.19	18	1.24	18	1.31	18	1.25	18	1.23	18	1.22	18	1.17	18	1.35	18	1.25	18	1.29	18	1.27
18	1.31	18	1.25	18	1.36	18	1.34	18	1.32	18	1.27	18	1.43	18	1.15	18	1.21	18	1.16	18	1.24	18	1.36	18	1.25	18	1.31	18	1.28	18	1.32	18	1.33	18	1.36	18	1.21
18	1.32	18	1.27	18	1.19	18	1.32	18	1.35	18	1.3	18	1.26	18	1.21	18	1.17	18	1.31	18	1.15	18	1.24	18	1.22	18	1.28	18	1.32	18	1.27	18	1.26	18	1.33	18	1.38
24	1.3	24	1.29	24	1.24	24	1.4	24	1.31	24	1.27	24	1.22	24	1.33	24	1.33	24	1.29	24	1.26	24	1.22	24	1.21	24	1.25	24	1.29	24	1.37	24	1.21	24	1.28	24	1.25
24	1.29	24	1.23	24	1.3	24	1.35	24	1.3	24	1.26	24	1.23	24	1.26	24	1.26	24	1.33	24	1.17	24	1.33	24	1.3	24	1.17	24	1.33	24	1.35	24	1.23	24	1.17	24	1.21
24	1.31	24	1.25	24	1.32	24	1.31	24	1.28	24	1.18	24	1.19	24	1.18	24	1.1	24	1.24	24	1.2	24	1.25	24	1.26	24	1.14	24	1.17	24	1.28	24	1.3	24	1.19	24	1.19
Final data in the manuscript：β-HB content ​(μM/106cells)
time	C6:0	time	C8:0	time	C10:0	time	C12:0	time	C14:0	time	C15:0	time	C16:0	time	C17:0	time	C18:0	time	C16:1	time	C18:1	time	C22:1	time	C24:1	time	C18:2	time	C18:3 n-3	time	C18:3 n-6	time	C20:4	time	C20:5	time	C22:6
4	18.47	4	17.97	4	23.08	4	18.38	4	11.74	4	5.35	4	8.13	4	5.14	4	8.45	4	7.95	4	7.48	4	7.90	4	6.60	4	10.15	4	11.28	4	8.20	4	8.57	4	8.64	4	8.93
4	16.78	4	20.13	4	23.08	4	18.61	4	9.23	4	4.05	4	6.31	4	4.50	4	7.08	4	8.90	4	8.38	4	6.74	4	5.41	4	7.96	4	8.71	4	6.67	4	7.25	4	6.77	4	7.08
4	14.95	4	23.06	4	22.00	4	16.02	4	10.12	4	5.76	4	7.03	4	4.05	4	5.85	4	7.70	4	7.56	4	6.55	4	6.59	4	8.96	4	9.08	4	8.46	4	7.49	4	7.60	4	7.70
8	25.24	8	30.58	8	23.78	8	26.96	8	20.21	8	10.73	8	17.29	8	14.05	8	14.05	8	19.38	8	19.91	8	14.52	8	9.31	8	23.21	8	21.11	8	19.19	8	16.99	8	19.12	8	17.66
8	26.57	8	31.59	8	32.30	8	28.49	8	22.00	8	10.46	8	13.08	8	9.62	8	13.62	8	19.19	8	21.63	8	12.59	8	9.92	8	20.33	8	21.02	8	18.20	8	14.35	8	18.40	8	17.32
8	25.04	8	26.96	8	26.47	8	26.62	8	19.36	8	11.16	8	13.23	8	10.89	8	12.56	8	20.02	8	19.25	8	13.98	8	14.03	8	18.53	8	23.37	8	23.49	8	17.43	8	21.08	8	19.40
12	29.28	12	36.02	12	29.60	12	30.12	12	22.80	12	15.51	12	14.79	12	15.16	12	16.64	12	22.29	12	24.78	12	18.06	12	13.47	12	27.30	12	28.13	12	24.84	12	29.12	12	31.39	12	26.23
12	31.10	12	35.15	12	31.26	12	34.71	12	25.97	12	14.86	12	19.33	12	15.93	12	16.43	12	24.77	12	28.16	12	18.08	12	16.11	12	27.49	12	30.65	12	21.39	12	25.83	12	27.67	12	21.94
12	30.18	12	34.38	12	33.24	12	28.71	12	24.65	12	13.43	12	16.53	12	13.01	12	13.32	12	23.61	12	24.04	12	15.21	12	15.88	12	25.68	12	30.06	12	27.62	12	21.94	12	25.42	12	17.99
18	29.32	18	36.84	18	33.08	18	33.53	18	26.05	18	15.83	18	17.97	18	17.05	18	16.62	18	27.64	18	29.42	18	16.78	18	14.09	18	31.13	18	32.06	18	25.26	18	25.82	18	33.28	18	27.68
18	33.11	18	40.62	18	36.97	18	38.74	18	31.74	18	15.90	18	20.86	18	16.47	18	18.70	18	28.36	18	30.92	18	18.62	18	17.39	18	32.72	18	36.19	18	25.61	18	31.58	18	29.45	18	23.33
18	31.92	18	36.87	18	36.51	18	31.51	18	26.93	18	15.40	18	17.94	18	14.24	18	16.87	18	27.17	18	26.91	18	20.17	18	18.02	18	27.56	18	29.26	18	31.41	18	26.17	18	29.71	18	22.72
24	30.82	24	41.71	24	37.04	24	34.92	24	28.78	24	16.84	24	19.52	24	17.86	24	18.75	24	31.43	24	30.40	24	19.67	24	14.96	24	31.81	24	34.24	24	28.53	24	31.72	24	34.49	24	32.89
24	35.08	24	39.42	24	38.61	24	39.07	24	31.45	24	16.75	24	23.18	24	16.22	24	19.84	24	31.92	24	32.17	24	19.20	24	18.35	24	34.57	24	34.61	24	25.37	24	31.36	24	29.30	24	24.34
24	31.93	24	38.04	24	39.75	24	34.65	24	28.72	24	15.64	24	19.62	24	17.22	24	17.60	24	26.57	24	29.20	24	21.55	24	19.88	24	29.29	24	32.06	24	29.71	24	26.38	24	31.87	24	23.76

## Sheet: AML12 time-dependent kinetics
The β-HB content values entered in the data sheets had already been normalized using the plate-wise C16:0 correction factor before viable-cell correction and BSA-blank subtraction shown in the formulas.
	β-HB content ​(μM)	relative cell viability	cell content ​(*106cells)	β-HB content ​(μM/106 cells)				β-HB content ​(μM)	relative cell viability	cell content ​(*106cells)	β-HB content ​(μM/106 cells)					β-HB content ​(μM)	relative cell viability	cell content ​(*106cells)	β-HB content ​(μM/106 cells)					β-HB content ​(μM)	relative cell viability	cell content ​(*106cells)	β-HB content ​(μM/106 cells)					β-HB content ​(μM)	relative cell viability	cell content ​(*106cells)	β-HB content ​(μM/106 cells)
1.98	1	1.2	1.65	1.65			2 h	2.05	1	1.25	1.64	1.64			4 h	2.17	1	1.22	1.78	1.78			6 h	2.01	1	1.2	1.68	1.68			8 h	2.09	1	1.21	1.73	1.73
1.87	1	1.14	1.64	1.64				1.86	1	1.16	1.60	1.6				2.06	1	1.14	1.81	1.81				1.88	1	1.1	1.71	1.71				1.9	1	1.15	1.65	1.65
1.92	1	1.25	1.54	1.54	1.61			2.16	1	1.27	1.70	1.7	1.65			2.09	1	1.2	1.74	1.74	1.78			2.18	1	1.16	1.88	1.88	1.76			2.14	1	1.15	1.86	1.86	1.75
β-HB content ​(μM)
time	C6:0	time	C8:0	time	C10:0	time	C12:0	time	C14:0	time	C15:0	time	C16:0	time	C17:0	time	C18:0	time	C16:1	time	C18:1	time	C22:1	time	C24:1	time	C18:2	time	C18:3 n-3	time	C18:3 n-6	time	C20:4	time	C20:5	time	C22:6
1	21.24	1	23.04	1	25.4	1	16.57	1	12.95	1	3.23	1	10.96	1	4.21	1	7.28	1	8.77	1	10.65	1	8.01	1	4.36	1	12.03	1	11.21	1	8.97	1	9.72	1	9.63	1	7.72
1	22.44	1	27.39	1	27.81	1	15.33	1	11.24	1	5.32	1	7.56	1	6.57	1	8.23	1	5.89	1	7.33	1	5.19	1	7.55	1	7.93	1	9.08	1	7.77	1	8.39	1	10.35	1	9.31
1	25.57	1	24.72	1	25.23	1	17.01	1	10.5	1	4.35	1	8.52	1	4.49	1	8.47	1	7.98	1	7.5	1	4.76	1	3.83	1	8.15	1	11.44	1	7.22	1	9.02	1	10.83	1	8
2	29.72	2	36.77	2	32.12	2	33.92	2	26.4	2	7.49	2	11.42	2	10.87	2	10.9	2	22.58	2	23.72	2	11.61	2	9.71	2	19.25	2	21.35	2	19.6	2	17.91	2	12.69	2	12.78
2	32.5	2	30.4	2	33.96	2	35.46	2	29.23	2	10.22	2	14.05	2	10.96	2	15.17	2	19.03	2	14.18	2	12.9	2	10.23	2	20.91	2	18.67	2	13.43	2	12.64	2	18.18	2	17.93
2	34.71	2	32.23	2	31.83	2	28.54	2	29.86	2	9.86	2	12.33	2	9.57	2	13	2	18.44	2	15.52	2	12.64	2	7.68	2	18.43	2	18.75	2	14.45	2	15.38	2	17.09	2	15.73
4	30.87	4	43.78	4	38.07	4	32.11	4	28.48	4	15.13	4	26.11	4	18.58	4	21.65	4	25.49	4	32.37	4	19.93	4	22.45	4	34.53	4	32.96	4	26.9	4	25.34	4	19.02	4	16.98
4	36.34	4	42.7	4	44.6	4	41	4	35.8	4	17.28	4	22.31	4	16.16	4	20.36	4	23.98	4	28.97	4	19.29	4	21.96	4	34.84	4	38.36	4	22.38	4	35.45	4	27.94	4	20.89
4	33.32	4	44.6	4	40.64	4	35.91	4	34.64	4	18.65	4	22.45	4	16.7	4	21	4	21.09	4	32.39	4	18.97	4	16.73	4	30.53	4	33.06	4	23.8	4	29.01	4	26.06	4	21.31
6	30.28	6	40.8	6	36.59	6	38.74	6	31.05	6	21.28	6	24.35	6	23.41	6	24.83	6	30.81	6	40.2	6	29.89	6	21.01	6	38.43	6	40.69	6	38.18	6	35.4	6	39.23	6	35.88
6	30.55	6	45.06	6	46.44	6	39.9	6	28.55	6	19.56	6	25.2	6	22.48	6	19.57	6	28.81	6	32.49	6	21.62	6	24.73	6	33.01	6	53.62	6	30.67	6	33.75	6	44.23	6	31.62
6	37.41	6	45.95	6	43.67	6	41.16	6	26.63	6	18.75	6	24.87	6	23.9	6	19.62	6	31.58	6	29.42	6	28.64	6	19.04	6	32.44	6	47.62	6	29.92	6	29.44	6	36.61	6	25.4
8	28.43	8	46.81	8	48.14	8	38.48	8	35.57	8	19.98	8	24.18	8	20.13	8	23.29	8	35.25	8	52.83	8	27.09	8	23.9	8	42.66	8	41.01	8	38.05	8	36.38	8	34.34	8	31.59
8	28.17	8	52.23	8	47.27	8	38.4	8	27.14	8	18.74	8	25.1	8	22.73	8	24.06	8	26.31	8	36.52	8	28.51	8	25.06	8	40.65	8	55.75	8	27.31	8	33.67	8	36.81	8	36.31
8	40.41	8	48.32	8	42.66	8	45.47	8	28.25	8	19.84	8	24.09	8	17.14	8	25.04	8	31.77	8	42.61	8	26.49	8	25.08	8	40.88	8	43.87	8	33.18	8	36.22	8	42.04	8	32.95
relative cell viability
time	C6:0	time	C8:0	time	C10:0	time	C12:0	time	C14:0	time	C15:0	time	C16:0	time	C17:0	time	C18:0	time	C16:1	time	C18:1	time	C22:1	time	C24:1	time	C18:2	time	C18:3 n-3	time	C18:3 n-6	time	C20:4	time	C20:5	time	C22:6
1	1.04	1	1.02	1	1.03	1	0.98	1	1.12	1	0.98	1	1.12	1	0.99	1	1.08	1	1.04	1	1.11	1	1.22	1	0.98	1	1.16	1	1.19	1	1.07	1	1.05	1	1.08	1	0.99
1	1.16	1	1.14	1	1.05	1	0.95	1	1.07	1	0.93	1	1.07	1	1.09	1	1.05	1	0.98	1	1.06	1	1.1	1	1.13	1	1.1	1	0.93	1	0.93	1	1.11	1	1.08	1	1.04
1	1.25	1	1.09	1	1.06	1	1	1	0.97	1	0.94	1	0.97	1	1.03	1	1.11	1	1.14	1	0.99	1	0.91	1	1.02	1	0.92	1	1.14	1	0.98	1	1.08	1	1.06	1	1
2	1.01	2	1.23	2	0.99	2	1.06	2	0.99	2	0.95	2	0.99	2	1.01	2	1.08	2	1.22	2	1.19	2	1.05	2	1.09	2	1.1	2	1.16	2	1.16	2	1.06	2	1.02	2	1.08
2	1.18	2	0.99	2	1.09	2	1.19	2	1.14	2	0.92	2	1.04	2	0.98	2	1.06	2	1.1	2	0.92	2	1.04	2	1.07	2	1.04	2	1.02	2	1.06	2	0.98	2	1.06	2	1.19
2	1.21	2	1.01	2	1.03	2	0.97	2	1.1	2	1.05	2	1	2	0.89	2	1.05	2	1.06	2	0.9	2	1.1	2	0.98	2	0.97	2	1.1	2	0.98	2	1.05	2	1.04	2	1.1
4	1.09	4	0.98	4	0.97	4	0.99	4	0.92	4	0.96	4	1.16	4	1.02	4	1.06	4	0.98	4	1.04	4	0.98	4	1.09	4	1.09	4	0.98	4	1.09	4	0.93	4	0.98	4	0.92
4	1.19	4	0.89	4	1.03	4	1.13	4	1.05	4	0.92	4	1.02	4	0.98	4	0.92	4	1.05	4	0.91	4	1.04	4	1.12	4	1.07	4	1.06	4	0.93	4	1.16	4	1.14	4	1.04
4	1.09	4	0.98	4	0.99	4	0.96	4	1.13	4	1.08	4	0.98	4	0.94	4	0.99	4	0.92	4	0.98	4	0.96	4	1.02	4	0.98	4	1.01	4	1.02	4	0.92	4	1.09	4	0.98
6	0.91	6	0.93	6	0.85	6	0.95	6	0.98	6	1.14	6	0.97	6	1.06	6	1.04	6	0.93	6	1.09	6	1.13	6	0.9	6	1.05	6	0.97	6	1.12	6	1.01	6	1.14	6	1.09
6	0.92	6	0.94	6	1.05	6	0.99	6	0.93	6	0.93	6	1.02	6	0.98	6	0.95	6	0.95	6	0.98	6	0.95	6	1.02	6	1.02	6	1.21	6	1.05	6	1.07	6	1.06	6	1.01
6	1.06	6	0.95	6	0.97	6	1.04	6	0.8	6	0.9	6	0.99	6	1.05	6	0.93	6	0.98	6	0.86	6	1.09	6	0.95	6	0.95	6	1.05	6	1.02	6	0.93	6	1.05	6	0.92
8	0.83	8	0.92	8	1.05	8	0.92	8	0.98	8	1.02	8	0.84	8	0.92	8	0.91	8	1.08	8	1.18	8	0.99	8	0.88	8	0.95	8	0.92	8	0.97	8	1.05	8	0.89	8	0.95
8	0.81	8	1.05	8	0.97	8	0.98	8	0.92	8	0.92	8	0.92	8	0.98	8	0.98	8	0.93	8	0.93	8	1	8	1.04	8	1.04	8	1.15	8	0.82	8	0.92	8	0.95	8	1.1
8	1.04	8	0.96	8	0.93	8	1.06	8	0.89	8	0.98	8	0.9	8	0.83	8	1.01	8	1	8	1.07	8	0.94	8	0.96	8	1.02	8	0.99	8	1.04	8	0.99	8	1.13	8	0.96
cell content ​(*106cells)
	C6:0		C8:0		C10:0		C12:0		C14:0		C15:0		C16:0		C17:0		C18:0		C16:1		C18:1		C22:1		C24:1		C18:2		C18:3 n-3		C18:3 n-6		C20:4		C20:5		C22:6
1	1.42	1	1.29	1	1.45	1	1.36	1	1.29	1	1.25	1	1.31	1	1.25	1	1.32	1	1.4	1	1.45	1	1.4	1	1.2	1	1.34	1	1.28	1	1.37	1	1.4	1	1.29	1	1.25
1	1.43	1	1.26	1	1.47	1	1.4	1	1.3	1	1.2	1	1.27	1	1.2	1	1.36	1	1.22	1	1.4	1	1.36	1	1.27	1	1.27	1	1.21	1	1.3	1	1.27	1	1.18	1	1.48
1	1.4	1	1.24	1	1.36	1	1.42	1	1.27	1	1.27	1	1.35	1	1.11	1	1.4	1	1.28	1	1.32	1	1.28	1	1.29	1	1.31	1	1.3	1	1.24	1	1.33	1	1.36	1	1.3
2	1.37	2	1.16	2	1.26	2	1.27	2	1.31	2	1.36	2	1.27	2	1.33	2	1.26	2	1.32	2	1.28	2	1.29	2	1.18	2	1.28	2	1.33	2	1.29	2	1.28	2	1.21	2	1.27
2	1.35	2	1.12	2	1.23	2	1.25	2	1.35	2	1.31	2	1.25	2	1.36	2	1.28	2	1.4	2	1.16	2	1.32	2	1.1	2	1.32	2	1.39	2	1.2	2	1.15	2	1.28	2	1.33
2	1.32	2	1.2	2	1.21	2	1.2	2	1.38	2	1.33	2	1.24	2	1.37	2	1.29	2	1.32	2	1.2	2	1.28	2	1.25	2	1.31	2	1.26	2	1.3	2	1.2	2	1.39	2	1.39
4	1.24	4	1.4	4	1.3	4	1.16	4	1.4	4	1.29	4	1.38	4	1.26	4	1.3	4	1.29	4	1.31	4	1.3	4	1.4	4	1.37	4	1.41	4	1.27	4	1.31	4	1.1	4	1.21
4	1.28	4	1.37	4	1.33	4	1.19	4	1.42	4	1.26	4	1.41	4	1.29	4	1.33	4	1.2	4	1.33	4	1.32	4	1.47	4	1.3	4	1.47	4	1.19	4	1.36	4	1.26	4	1.18
4	1.26	4	1.36	4	1.31	4	1.28	4	1.33	4	1.28	4	1.44	4	1.34	4	1.31	4	1.17	4	1.39	4	1.33	4	1.36	4	1.29	4	1.35	4	1.21	4	1.37	4	1.29	4	1.35
6	1.31	6	1.18	6	1.26	6	1.27	6	1.18	6	1.27	6	1.29	6	1.32	6	1.15	6	1.3	6	1.27	6	1.37	6	1.17	6	1.27	6	1.25	6	1.31	6	1.27	6	1.31	6	1.29
6	1.35	6	1.21	6	1.22	6	1.25	6	1.24	6	1.22	6	1.21	6	1.31	6	1.13	6	1.36	6	1.29	6	1.25	6	1.1	6	1.2	6	1.28	6	1.25	6	1.21	6	1.39	6	1.27
6	1.36	6	1.26	6	1.28	6	1.23	6	1.29	6	1.31	6	1.26	6	1.36	6	1.08	6	1.35	6	1.25	6	1.4	6	1.08	6	1.22	6	1.33	6	1.22	6	1.18	6	1.24	6	1.1
8	1.3	8	1.3	8	1.3	8	1.19	8	1.3	8	1.2	8	1.22	8	1.28	8	1.19	8	1.27	8	1.38	8	1.3	8	1.29	8	1.41	8	1.32	8	1.4	8	1.26	8	1.31	8	1.27
8	1.32	8	1.22	8	1.36	8	1.23	8	1.18	8	1.29	8	1.23	8	1.3	8	1.2	8	1.22	8	1.4	8	1.42	8	1.2	8	1.32	8	1.25	8	1.36	8	1.33	8	1.35	8	1.22
8	1.41	8	1.26	8	1.25	8	1.28	8	1.2	8	1.26	8	1.17	8	1.21	8	1.18	8	1.3	8	1.35	8	1.37	8	1.27	8	1.3	8	1.2	8	1.25	8	1.33	8	1.26	8	1.29
Final data in the manuscript：β-HB content ​(μM/106cells)
time	C6:0	time	C8:0	time	C10:0	time	C12:0	time	C14:0	time	C15:0	time	C16:0	time	C17:0	time	C18:0	time	C16:1	time	C18:1	time	C22:1	time	C24:1	time	C18:2	time	C18:3 n-3	time	C18:3 n-6	time	C20:4	time	C20:5	time	C22:6
1	12.77	1	15.90	1	15.40	1	10.82	1	7.35	1	1.03	1	5.86	1	1.79	1	3.50	1	4.41	1	5.01	1	3.08	1	2.10	1	6.13	1	5.75	1	4.51	1	5.00	1	5.30	1	4.63
1	11.92	1	17.46	1	16.41	1	9.92	1	6.47	1	3.16	1	3.95	1	3.41	1	4.15	1	3.32	1	3.33	1	1.86	1	3.65	1	4.07	1	6.46	1	4.82	1	4.34	1	6.51	1	4.44
1	13.00	1	16.68	1	15.89	1	10.37	1	6.91	1	2.03	1	4.90	1	2.32	1	3.84	1	3.86	1	4.13	1	2.48	1	1.30	1	5.15	1	6.11	1	4.33	1	4.67	1	5.90	1	4.54
2	19.83	2	24.12	2	24.10	2	23.55	2	18.71	2	4.15	2	7.43	2	6.44	2	6.36	2	12.37	2	13.92	2	6.92	2	5.90	2	12.02	2	12.19	2	11.45	2	11.55	2	8.63	2	7.67
2	18.75	2	25.77	2	23.68	2	22.19	2	17.34	2	6.83	2	9.16	2	6.57	2	9.53	2	10.71	2	11.64	2	7.75	2	7.04	2	13.58	2	11.52	2	8.91	2	9.57	2	11.75	2	9.68
2	20.08	2	24.94	2	23.89	2	22.87	2	18.02	2	5.41	2	8.29	2	6.20	2	7.95	2	11.53	2	12.72	2	7.33	2	4.62	2	12.85	2	11.88	2	9.69	2	10.56	2	10.17	2	8.64
4	21.06	4	30.13	4	28.41	4	26.18	4	20.33	4	10.44	4	14.53	4	12.68	4	13.93	4	18.38	4	21.98	4	13.86	4	12.93	4	21.34	4	22.07	4	17.65	4	19.02	4	15.86	4	13.47
4	22.08	4	33.24	4	30.78	4	28.71	4	22.23	4	13.13	4	13.73	4	11.00	4	14.86	4	17.25	4	22.16	4	12.27	4	11.56	4	23.27	4	22.84	4	18.44	4	20.69	4	17.67	4	15.24
4	22.48	4	31.68	4	29.56	4	27.44	4	21.27	4	11.71	4	14.13	4	11.48	4	14.41	4	17.81	4	22.00	4	13.08	4	10.28	4	22.37	4	22.47	4	17.50	4	21.24	4	16.75	4	14.33
6	23.64	6	35.42	6	32.40	6	30.35	6	25.09	6	12.94	6	17.70	6	14.97	6	19.00	6	23.72	6	27.28	6	17.55	6	18.19	6	27.06	6	31.80	6	24.26	6	25.84	6	24.51	6	23.76
6	22.84	6	37.86	6	34.49	6	30.48	6	23.00	6	15.48	6	18.66	6	15.75	6	16.47	6	20.54	6	23.94	6	16.45	6	20.28	6	25.21	6	32.86	6	21.61	6	24.31	6	28.26	6	22.89
6	24.19	6	36.63	6	33.41	6	30.42	6	24.04	6	14.14	6	18.18	6	14.98	6	17.77	6	22.11	6	25.61	6	17.01	6	16.80	6	26.23	6	32.34	6	22.28	6	25.07	6	26.36	6	23.34
8	24.60	8	37.39	8	33.52	8	33.40	8	26.17	8	14.57	8	21.84	8	15.34	8	19.76	8	23.95	8	30.69	8	19.30	8	19.30	8	30.10	8	32.02	8	26.27	8	25.75	8	27.70	8	24.43
8	24.60	8	39.02	8	34.08	8	30.11	8	23.25	8	14.04	8	20.43	8	16.09	8	18.71	8	21.44	8	26.30	8	18.33	8	18.33	8	27.86	8	37.03	8	22.74	8	25.77	8	26.95	8	25.31
8	25.81	8	38.20	8	34.95	8	31.76	8	24.70	8	14.32	8	21.13	8	15.32	8	19.26	8	22.69	8	27.75	8	18.82	8	18.82	8	29.08	8	35.18	8	23.77	8	25.76	8	27.78	8	24.86
