# Supplementary material for: Preliminary In Vitro Screening of Structure-Dependent β-Hydroxybutyrate Responses to Dietary Fatty Acids in Hepatocyte Models
Source: Nutrients. 2026 Jun 21;18(12):2021. doi: 10.3390/nu18122021 (PMC13305192; doi:10.3390/nu18122021)
Supplement: Supplementary file 1 [file nutrients-18-02021-s001.zip › Supplementary Table S10 Model-dependent descriptor contribution and descriptor-ranking stability.xlsx]

## Sheet: S10A_descriptor_contribution
Supplementary Table S10A. Model-dependent descriptor contribution.
Note: Descriptor contribution was estimated using a model-dependent single-feature perturbation approach. Exact SHAP values were not used in this output. Values are reported only as fitted-model descriptor associations and should not be interpreted as biochemical mechanisms.
Descriptor	Mean absolute model-dependent contribution	Mean model-dependent contribution	Model feature importance	Contribution-estimation method	Exact SHAP available	Interpretation scope
MinEStateIndex	3.78687	-2.84149	0.740425	fallback_single_feature_interventional_perturbation	FALSE	Model-dependent descriptor association only; not biological mechanism.
MaxEStateIndex	1.10845	0.318498	0.165203	fallback_single_feature_interventional_perturbation	FALSE	Model-dependent descriptor association only; not biological mechanism.
Ipc	0.682825	0.44266	0.0692629	fallback_single_feature_interventional_perturbation	FALSE	Model-dependent descriptor association only; not biological mechanism.
MaxPartialCharge	0.395886	-0.395886	0.0212723	fallback_single_feature_interventional_perturbation	FALSE	Model-dependent descriptor association only; not biological mechanism.
EState_VSA3	0.060615	0.060615	0.0038364	fallback_single_feature_interventional_perturbation	FALSE	Model-dependent descriptor association only; not biological mechanism.
fr_COO2	0	0	0	fallback_single_feature_interventional_perturbation	FALSE	Model-dependent descriptor association only; not biological mechanism.
fr_COO	0	0	0	fallback_single_feature_interventional_perturbation	FALSE	Model-dependent descriptor association only; not biological mechanism.
fr_Al_COO	0	0	0	fallback_single_feature_interventional_perturbation	FALSE	Model-dependent descriptor association only; not biological mechanism.
NumHeteroatoms	0	0	0	fallback_single_feature_interventional_perturbation	FALSE	Model-dependent descriptor association only; not biological mechanism.
NumHDonors	0	0	0	fallback_single_feature_interventional_perturbation	FALSE	Model-dependent descriptor association only; not biological mechanism.
NumHAcceptors	0	0	0	fallback_single_feature_interventional_perturbation	FALSE	Model-dependent descriptor association only; not biological mechanism.
NOCount	0	0	0	fallback_single_feature_interventional_perturbation	FALSE	Model-dependent descriptor association only; not biological mechanism.
NHOHCount	0	0	0	fallback_single_feature_interventional_perturbation	FALSE	Model-dependent descriptor association only; not biological mechanism.
EState_VSA9	0	0	0	fallback_single_feature_interventional_perturbation	FALSE	Model-dependent descriptor association only; not biological mechanism.
EState_VSA1	0	0	0	fallback_single_feature_interventional_perturbation	FALSE	Model-dependent descriptor association only; not biological mechanism.
EState_VSA10	0	0	0	fallback_single_feature_interventional_perturbation	FALSE	Model-dependent descriptor association only; not biological mechanism.
TPSA	0	0	0	fallback_single_feature_interventional_perturbation	FALSE	Model-dependent descriptor association only; not biological mechanism.
SlogP_VSA3	0	0	0	fallback_single_feature_interventional_perturbation	FALSE	Model-dependent descriptor association only; not biological mechanism.
SlogP_VSA2	0	0	0	fallback_single_feature_interventional_perturbation	FALSE	Model-dependent descriptor association only; not biological mechanism.
SMR_VSA10	0	0	0	fallback_single_feature_interventional_perturbation	FALSE	Model-dependent descriptor association only; not biological mechanism.
SMR_VSA1	0	0	0	fallback_single_feature_interventional_perturbation	FALSE	Model-dependent descriptor association only; not biological mechanism.
PEOE_VSA8	0	0	0	fallback_single_feature_interventional_perturbation	FALSE	Model-dependent descriptor association only; not biological mechanism.
PEOE_VSA2	0	0	0	fallback_single_feature_interventional_perturbation	FALSE	Model-dependent descriptor association only; not biological mechanism.
PEOE_VSA14	0	0	0	fallback_single_feature_interventional_perturbation	FALSE	Model-dependent descriptor association only; not biological mechanism.
PEOE_VSA1	0	0	0	fallback_single_feature_interventional_perturbation	FALSE	Model-dependent descriptor association only; not biological mechanism.
fr_C_O	0	0	0	fallback_single_feature_interventional_perturbation	FALSE	Model-dependent descriptor association only; not biological mechanism.

## Sheet: S10B_ranking_stability
Supplementary Table S10B. Descriptor-ranking stability across repeated random splits.
Note: Ranking stability summarizes how often each descriptor was selected or ranked among the top descriptors across 1000 repeated random-split runs. The results represent model-dependent ranking stability within the small 19-fatty-acid dataset and should not be interpreted as evidence of causal biological determinants.
Descriptor	Selected count	Top-1 count	Top-5 count	Top-10 count	Median rank	Mean rank	Mean model feature importance	Top-5 frequency	Top-10 frequency	Interpretation scope
MinEStateIndex	1000	962	1000	1000	1	1.044	0.710234	1	1	Rank stability of model-dependent descriptor associations across repeated splits.
MaxEStateIndex	1000	7	1000	1000	2	2.194	0.169903	1	1	Rank stability of model-dependent descriptor associations across repeated splits.
Ipc	956	27	956	956	3	2.92364	0.0882422	0.956	0.956	Rank stability of model-dependent descriptor associations across repeated splits.
MaxPartialCharge	800	0	796	799	4	4.225	0.0200188	0.796	0.799	Rank stability of model-dependent descriptor associations across repeated splits.
EState_VSA3	808	0	764	807	5	4.8354	0.00817895	0.764	0.807	Rank stability of model-dependent descriptor associations across repeated splits.
fr_COO2	1000	0	196	1000	6	5.894	0	0.196	1	Rank stability of model-dependent descriptor associations across repeated splits.
EState_VSA10	1000	0	145	193	16	13.771	0	0.145	0.193	Rank stability of model-dependent descriptor associations across repeated splits.
BalabanJ	133	4	133	133	3	2.92481	0.0950731	0.133	0.133	Rank stability of model-dependent descriptor associations across repeated splits.
BCUT2D_MRHI	6	0	6	6	4	4	0.0391318	0.006	0.006	Rank stability of model-dependent descriptor associations across repeated splits.
fr_COO	1000	0	4	1000	7	6.894	0	0.004	1	Rank stability of model-dependent descriptor associations across repeated splits.
EState_VSA1	1000	0	0	0	15	15.045	0	0	0	Rank stability of model-dependent descriptor associations across repeated splits.
EState_VSA9	1000	0	0	0	14	13.894	0	0	0	Rank stability of model-dependent descriptor associations across repeated splits.
NHOHCount	1000	0	0	0	13	12.894	0	0	0	Rank stability of model-dependent descriptor associations across repeated splits.
NOCount	1000	0	0	4	12	11.894	0	0	0.004	Rank stability of model-dependent descriptor associations across repeated splits.
NumHAcceptors	1000	0	0	196	11	10.894	0	0	0.196	Rank stability of model-dependent descriptor associations across repeated splits.
NumHDonors	1000	0	0	906	10	9.894	0	0	0.906	Rank stability of model-dependent descriptor associations across repeated splits.
NumHeteroatoms	1000	0	0	1000	9	8.894	0	0	1	Rank stability of model-dependent descriptor associations across repeated splits.
PEOE_VSA1	1000	0	0	0	25	24.702	0	0	0	Rank stability of model-dependent descriptor associations across repeated splits.
PEOE_VSA14	1000	0	0	0	24	23.702	0	0	0	Rank stability of model-dependent descriptor associations across repeated splits.
PEOE_VSA2	1000	0	0	0	23	22.702	0	0	0	Rank stability of model-dependent descriptor associations across repeated splits.
PEOE_VSA8	1000	0	0	0	22	21.702	0	0	0	Rank stability of model-dependent descriptor associations across repeated splits.
SMR_VSA1	1000	0	0	0	21	20.702	0	0	0	Rank stability of model-dependent descriptor associations across repeated splits.
SMR_VSA10	1000	0	0	0	20	19.702	0	0	0	Rank stability of model-dependent descriptor associations across repeated splits.
SlogP_VSA2	1000	0	0	0	19	18.702	0	0	0	Rank stability of model-dependent descriptor associations across repeated splits.
SlogP_VSA3	1000	0	0	0	18	17.702	0	0	0	Rank stability of model-dependent descriptor associations across repeated splits.
TPSA	1000	0	0	0	17	16.552	0	0	0	Rank stability of model-dependent descriptor associations across repeated splits.
fr_Al_COO	1000	0	0	1000	8	7.894	0	0	1	Rank stability of model-dependent descriptor associations across repeated splits.
fr_C_O	1000	0	0	0	26	25.703	0	0	0	Rank stability of model-dependent descriptor associations across repeated splits.

## Sheet: S10_notes
Supplementary Table S10. Model-dependent descriptor contribution and descriptor-ranking stability
Purpose	This workbook combines model-dependent descriptor contribution results and descriptor-ranking stability summaries for the exploratory GradientBoosting analysis.
S10A	Model-dependent descriptor contribution estimated by single-feature perturbation. Exact SHAP values were not used in this output.
S10B	Descriptor-ranking stability across 1000 repeated random-split runs.
Interpretation	All descriptor results are model-dependent fitted associations within a small dataset and should not be interpreted as biochemical mechanisms or causal determinants of extracellular β-HB response.
Recommended citation in manuscript	Supplementary Table S10
