# Supplementary material for: Preliminary In Vitro Screening of Structure-Dependent β-Hydroxybutyrate Responses to Dietary Fatty Acids in Hepatocyte Models
Source: Nutrients. 2026 Jun 21;18(12):2021. doi: 10.3390/nu18122021 (PMC13305192; doi:10.3390/nu18122021)
Supplement: Supplementary file 1 [file nutrients-18-02021-s001.zip › Supplementary Table S11. Descriptive prediction-error and residual-diagnostic summaries..xlsx]

## Sheet: calibration_summary
dataset	n	calibration_intercept	calibration_slope	calibration_R2	held-out R²/LOOCV Q²	MAE	MSE	RMSE	residual_mean	residual_sd	residual_min	residual_max
single_split_held_out_subset	4	-0.716158	0.982197	0.904988	0.874744	2.25416	6.43599	2.53692	-1.24045	2.55533	-4.19485	2.02742
LOOCV	19	5.40469	0.763304	0.579943	0.512155	3.55934	19.4473	4.40991	-0.692258	4.47458	-9.96091	6.34744

## Sheet: residuals
dataset	row	observed_beta_HB_uM_per_1e6_cells	predicted_beta_HB_uM_per_1e6_cells	residual_observed_minus_predicted
single_split_held_out_validation	1	31.53	35.7249	-4.19485
single_split_held_out_validation	2	16.97	18.1098	-1.1398
single_split_held_out_validation	3	27.88	29.5346	-1.65458
single_split_held_out_validation	4	36.46	34.4326	2.02742
LOOCV	1	31.53	37.7009	-6.17094
LOOCV	2	36.46	32.8308	3.62924
LOOCV	3	34.84	33.354	1.48598
LOOCV	4	31.85	28.0568	3.79316
LOOCV	5	24.75	18.4026	6.34744
LOOCV	6	16.97	18.5712	-1.60118
LOOCV	7	18.01	16.8741	1.1359
LOOCV	8	24.64	28.3176	-3.67758
LOOCV	9	17.33	16.9909	0.33906
LOOCV	10	16.82	17.4417	-0.621717
LOOCV	11	26.67	26.4589	0.211076
LOOCV	12	27.88	28.8674	-0.987361
LOOCV	13	31.14	26.3151	4.82487
LOOCV	14	24.31	29.7423	-5.43232
LOOCV	15	25.28	31.0076	-5.72764
LOOCV	16	30.57	25.0994	5.47059
LOOCV	17	18.29	23.4487	-5.15868
LOOCV	18	22.08	32.0409	-9.96091
LOOCV	19	16.84	17.8919	-1.05189
