# Supplementary material for: Preliminary In Vitro Screening of Structure-Dependent β-Hydroxybutyrate Responses to Dietary Fatty Acids in Hepatocyte Models
Source: Nutrients. 2026 Jun 21;18(12):2021. doi: 10.3390/nu18122021 (PMC13305192; doi:10.3390/nu18122021)
Supplement: Supplementary file 1 [file nutrients-18-02021-s001.zip › Supplementary Table S4. Performance results from 1000 repeated random splits..xlsx]

## Sheet: Repeated split results
Iteration	Random seed	Training compounds	Held-out compounds	No. of training compounds	No. of held-out compounds	No. of selected descriptors	R2	MAE	MSE	RMSE
1	1000	C20:4; C22:1; C10:0; C18:3 n-3; C18:1; C18:2; C14:0; C20:5; C17:0; C18:0; C22:6; C18:3 n-6; C8:0; C6:0; C16:1	C15:0; C24:1; C12:0; C16:0	15	4	26	0.842887	2.06623	6.29168	2.50832
2	1001	C22:6; C16:0; C16:1; C18:1; C14:0; C24:1; C15:0; C20:5; C18:2; C17:0; C18:3 n-3; C12:0; C20:4; C18:0; C18:3 n-6	C8:0; C22:1; C6:0; C10:0	15	4	25	0.553481	4.22121	22.8069	4.77566
3	1002	C24:1; C22:6; C18:2; C10:0; C18:0; C15:0; C18:1; C6:0; C18:3 n-3; C14:0; C20:5; C17:0; C20:4; C8:0; C16:1	C18:3 n-6; C16:0; C22:1; C12:0	15	4	26	0.438302	3.84053	17.8437	4.22418
4	1003	C16:1; C16:0; C17:0; C18:0; C12:0; C18:2; C20:4; C8:0; C18:3 n-6; C22:6; C20:5; C10:0; C18:3 n-3; C22:1; C15:0	C18:1; C24:1; C14:0; C6:0	15	4	26	0.37894	3.23287	17.4001	4.17134
5	1004	C17:0; C18:3 n-3; C18:3 n-6; C6:0; C18:0; C22:1; C24:1; C8:0; C14:0; C16:1; C12:0; C20:5; C15:0; C18:2; C10:0	C22:6; C20:4; C18:1; C16:0	15	4	26	-1.40265	4.05705	26.6774	5.16502
6	1005	C22:1; C18:3 n-6; C6:0; C16:0; C15:0; C18:3 n-3; C8:0; C18:2; C18:0; C18:1; C22:6; C14:0; C17:0; C24:1; C12:0	C20:5; C16:1; C10:0; C20:4	15	4	26	-0.0583975	3.63372	18.3384	4.28234
7	1006	C16:1; C16:0; C18:3 n-6; C20:5; C14:0; C15:0; C24:1; C6:0; C20:4; C18:2; C18:1; C10:0; C18:0; C12:0; C22:6	C17:0; C22:1; C8:0; C18:3 n-3	15	4	26	0.679369	3.83802	21.666	4.65468
8	1007	C16:0; C15:0; C20:4; C18:3 n-3; C20:5; C14:0; C8:0; C18:0; C18:3 n-6; C10:0; C18:1; C17:0; C22:6; C16:1; C24:1	C18:2; C6:0; C22:1; C12:0	15	4	26	0.270723	4.17744	21.8931	4.67901
9	1008	C8:0; C18:3 n-6; C10:0; C15:0; C20:4; C18:3 n-3; C16:1; C18:1; C17:0; C6:0; C14:0; C22:1; C12:0; C22:6; C18:0	C20:5; C24:1; C18:2; C16:0	15	4	26	0.733666	2.52785	9.55755	3.09153
10	1009	C24:1; C14:0; C20:4; C18:3 n-3; C22:6; C6:0; C18:3 n-6; C22:1; C8:0; C16:0; C10:0; C16:1; C15:0; C17:0; C20:5	C18:0; C18:2; C12:0; C18:1	15	4	26	0.826371	1.6922	5.30984	2.30431
11	1010	C16:1; C18:2; C18:3 n-3; C6:0; C20:4; C8:0; C20:5; C22:1; C16:0; C12:0; C15:0; C10:0; C18:1; C17:0; C14:0	C18:3 n-6; C24:1; C18:0; C22:6	15	4	24	-0.776863	3.38278	19.1012	4.37049
12	1011	C10:0; C15:0; C17:0; C22:6; C16:1; C18:0; C8:0; C18:3 n-3; C14:0; C18:1; C24:1; C22:1; C18:3 n-6; C20:4; C18:2	C6:0; C16:0; C12:0; C20:5	15	4	26	0.369548	4.20093	21.071	4.59031
13	1012	C20:5; C16:1; C6:0; C22:1; C18:2; C22:6; C18:0; C18:1; C24:1; C15:0; C18:3 n-6; C10:0; C16:0; C18:3 n-3; C8:0	C12:0; C20:4; C17:0; C14:0	15	4	27	-1.15468	6.28628	56.957	7.54698
14	1013	C18:0; C20:5; C18:2; C22:1; C14:0; C18:3 n-6; C15:0; C18:3 n-3; C22:6; C12:0; C6:0; C24:1; C8:0; C20:4; C17:0	C18:1; C16:0; C10:0; C16:1	15	4	26	0.768759	2.1638	8.34074	2.88803
15	1014	C6:0; C15:0; C12:0; C16:1; C17:0; C14:0; C8:0; C20:5; C24:1; C22:1; C18:0; C20:4; C22:6; C18:3 n-6; C18:1	C16:0; C10:0; C18:3 n-3; C18:2	15	4	26	0.597637	3.25855	15.738	3.96711
16	1015	C20:5; C16:0; C6:0; C18:0; C17:0; C8:0; C20:4; C10:0; C16:1; C18:2; C18:3 n-6; C22:1; C12:0; C18:1; C15:0	C24:1; C18:3 n-3; C22:6; C14:0	15	4	24	-0.312817	5.2341	34.8356	5.90217
17	1016	C16:0; C22:1; C17:0; C20:5; C18:1; C10:0; C15:0; C22:6; C14:0; C16:1; C24:1; C6:0; C18:3 n-6; C18:2; C8:0	C18:0; C12:0; C18:3 n-3; C20:4	15	4	26	0.540094	3.70467	16.6872	4.085
18	1017	C17:0; C18:2; C14:0; C22:6; C6:0; C8:0; C18:3 n-6; C15:0; C18:3 n-3; C10:0; C20:5; C16:0; C18:0; C20:4; C16:1	C18:1; C24:1; C22:1; C12:0	15	4	25	0.454945	3.33055	20.6086	4.53967
19	1018	C22:1; C24:1; C12:0; C10:0; C6:0; C22:6; C20:5; C14:0; C18:1; C18:3 n-3; C20:4; C16:1; C15:0; C18:2; C18:0	C16:0; C18:3 n-6; C17:0; C8:0	15	4	26	0.873639	2.24342	7.44627	2.72879
20	1019	C16:0; C14:0; C8:0; C18:0; C10:0; C6:0; C18:1; C17:0; C24:1; C18:3 n-6; C22:6; C16:1; C22:1; C20:4; C15:0	C12:0; C20:5; C18:3 n-3; C18:2	15	4	26	-7.26175	3.60757	18.6364	4.31699
21	1020	C16:0; C17:0; C12:0; C8:0; C18:0; C20:5; C18:1; C22:6; C10:0; C22:1; C6:0; C14:0; C15:0; C18:3 n-6; C16:1	C18:2; C24:1; C20:4; C18:3 n-3	15	4	26	0.329261	3.91467	18.8366	4.34011
22	1021	C18:0; C10:0; C12:0; C14:0; C20:4; C18:3 n-6; C18:2; C18:3 n-3; C15:0; C17:0; C16:1; C22:1; C24:1; C8:0; C22:6	C20:5; C18:1; C6:0; C16:0	15	4	26	0.49372	3.18431	14.4065	3.7956
23	1022	C18:2; C18:1; C22:1; C16:0; C6:0; C18:0; C15:0; C20:4; C16:1; C20:5; C17:0; C14:0; C8:0; C12:0; C18:3 n-3	C10:0; C24:1; C18:3 n-6; C22:6	15	4	24	0.593753	3.60768	17.416	4.17325
24	1023	C18:0; C14:0; C16:0; C20:4; C24:1; C8:0; C18:2; C6:0; C18:3 n-6; C10:0; C17:0; C18:1; C15:0; C12:0; C16:1	C22:1; C18:3 n-3; C22:6; C20:5	15	4	26	-0.16712	5.65313	35.3618	5.94658
25	1024	C18:3 n-6; C18:1; C17:0; C16:1; C18:2; C10:0; C12:0; C22:1; C6:0; C24:1; C18:0; C15:0; C18:3 n-3; C8:0; C22:6	C20:4; C16:0; C20:5; C14:0	15	4	26	0.141798	3.14492	17.066	4.1311
26	1025	C22:1; C14:0; C18:2; C22:6; C20:4; C20:5; C8:0; C18:3 n-6; C18:1; C16:1; C15:0; C18:0; C12:0; C17:0; C24:1	C18:3 n-3; C10:0; C16:0; C6:0	15	4	26	0.635716	3.47371	15.1004	3.88592
27	1026	C17:0; C18:0; C16:0; C18:3 n-3; C24:1; C12:0; C6:0; C14:0; C16:1; C20:5; C22:1; C10:0; C18:1; C20:4; C8:0	C15:0; C22:6; C18:3 n-6; C18:2	15	4	24	-0.388102	4.11379	21.7215	4.66063
28	1027	C18:0; C22:1; C17:0; C14:0; C16:0; C10:0; C20:5; C22:6; C20:4; C18:3 n-6; C8:0; C24:1; C16:1; C12:0; C18:1	C6:0; C15:0; C18:3 n-3; C18:2	15	4	26	0.390181	4.11553	21.1879	4.60303
29	1028	C16:0; C18:3 n-6; C22:1; C8:0; C14:0; C12:0; C6:0; C18:0; C18:2; C10:0; C18:3 n-3; C15:0; C17:0; C22:6; C16:1	C24:1; C20:5; C18:1; C20:4	15	4	26	0.595143	2.1735	10.1594	3.18738
30	1029	C18:0; C22:6; C22:1; C14:0; C18:2; C8:0; C15:0; C16:1; C10:0; C12:0; C24:1; C17:0; C20:4; C6:0; C18:1	C18:3 n-3; C20:5; C18:3 n-6; C16:0	15	4	26	0.433092	3.30466	16.1569	4.01957
31	1030	C24:1; C10:0; C20:4; C14:0; C18:3 n-6; C20:5; C18:3 n-3; C16:0; C15:0; C22:1; C17:0; C6:0; C18:0; C22:6; C8:0	C16:1; C18:1; C12:0; C18:2	15	4	26	-2.5494	4.73308	24.5485	4.95465
32	1031	C18:2; C18:3 n-6; C20:4; C22:1; C15:0; C16:0; C16:1; C8:0; C17:0; C14:0; C20:5; C22:6; C24:1; C18:0; C6:0	C18:1; C18:3 n-3; C10:0; C12:0	15	4	26	-0.0140215	2.42788	8.66332	2.94335
33	1032	C18:3 n-3; C16:0; C22:6; C10:0; C18:3 n-6; C16:1; C20:5; C18:0; C24:1; C6:0; C14:0; C12:0; C17:0; C8:0; C18:1	C20:4; C18:2; C15:0; C22:1	15	4	26	0.196015	3.25628	16.9548	4.11762
34	1033	C15:0; C8:0; C6:0; C24:1; C18:3 n-3; C14:0; C22:6; C16:0; C20:4; C12:0; C18:0; C22:1; C18:2; C20:5; C16:1	C17:0; C18:1; C18:3 n-6; C10:0	15	4	26	0.822182	2.0451	6.95441	2.63712
35	1034	C22:1; C18:0; C20:5; C14:0; C20:4; C24:1; C17:0; C18:2; C8:0; C12:0; C10:0; C15:0; C18:3 n-3; C16:1; C16:0	C18:3 n-6; C22:6; C18:1; C6:0	15	4	24	-1.98757	4.79997	36.7212	6.0598
36	1035	C22:1; C18:1; C18:0; C12:0; C16:1; C17:0; C10:0; C18:3 n-6; C8:0; C22:6; C20:4; C20:5; C24:1; C14:0; C6:0	C18:3 n-3; C15:0; C18:2; C16:0	15	4	26	0.729046	2.82616	10.1835	3.19116
37	1036	C18:1; C16:1; C20:4; C18:3 n-3; C12:0; C16:0; C17:0; C15:0; C18:0; C10:0; C24:1; C8:0; C20:5; C14:0; C22:1	C22:6; C18:3 n-6; C18:2; C6:0	15	4	24	-1.72812	5.23501	35.1435	5.9282
38	1037	C6:0; C10:0; C18:0; C17:0; C18:1; C16:1; C18:3 n-3; C18:2; C24:1; C8:0; C20:5; C18:3 n-6; C22:1; C12:0; C20:4	C22:6; C15:0; C14:0; C16:0	15	4	24	-2.9116	4.54276	38.3444	6.19228
39	1038	C18:3 n-6; C18:2; C16:1; C20:5; C18:0; C22:6; C15:0; C8:0; C18:1; C16:0; C20:4; C10:0; C17:0; C14:0; C6:0	C24:1; C22:1; C18:3 n-3; C12:0	15	4	25	0.349667	5.03411	31.7603	5.63563
40	1039	C12:0; C18:0; C18:3 n-6; C18:2; C14:0; C8:0; C17:0; C22:1; C24:1; C16:1; C22:6; C18:3 n-3; C16:0; C18:1; C6:0	C15:0; C20:5; C20:4; C10:0	15	4	26	0.671021	2.77172	14.6183	3.82338
41	1040	C10:0; C14:0; C15:0; C16:1; C17:0; C22:1; C18:2; C16:0; C8:0; C20:4; C22:6; C18:3 n-6; C20:5; C18:3 n-3; C6:0	C18:1; C12:0; C18:0; C24:1	15	4	26	0.890347	1.57912	4.60327	2.14552
42	1041	C10:0; C22:6; C18:2; C16:1; C20:5; C16:0; C18:1; C18:3 n-3; C15:0; C24:1; C18:3 n-6; C22:1; C14:0; C8:0; C18:0	C6:0; C17:0; C12:0; C20:4	15	4	26	0.475644	3.70508	18.287	4.27633
43	1042	C20:4; C18:2; C16:0; C10:0; C22:6; C12:0; C24:1; C15:0; C17:0; C8:0; C14:0; C18:3 n-6; C16:1; C20:5; C18:3 n-3	C22:1; C6:0; C18:0; C18:1	15	4	26	0.59291	2.92696	14.8768	3.85705
44	1043	C16:1; C22:1; C15:0; C20:5; C18:2; C14:0; C12:0; C18:1; C18:3 n-3; C20:4; C17:0; C6:0; C10:0; C18:3 n-6; C18:0	C8:0; C24:1; C22:6; C16:0	15	4	24	0.408986	4.19724	36.1081	6.009
45	1044	C14:0; C20:4; C18:1; C8:0; C18:3 n-6; C6:0; C18:2; C22:6; C15:0; C16:0; C22:1; C10:0; C18:0; C24:1; C16:1	C12:0; C18:3 n-3; C20:5; C17:0	15	4	26	0.557421	2.90105	16.0244	4.00305
46	1045	C10:0; C16:0; C15:0; C14:0; C18:2; C18:3 n-6; C20:4; C20:5; C22:1; C18:3 n-3; C16:1; C24:1; C12:0; C22:6; C6:0	C17:0; C8:0; C18:0; C18:1	15	4	26	0.951794	1.51661	3.10946	1.76337
47	1046	C22:6; C10:0; C18:3 n-3; C18:3 n-6; C18:1; C20:4; C6:0; C12:0; C18:2; C16:1; C15:0; C8:0; C17:0; C22:1; C16:0	C14:0; C24:1; C18:0; C20:5	15	4	26	0.487546	3.48676	17.1961	4.14682
48	1047	C18:3 n-3; C18:2; C17:0; C16:0; C18:3 n-6; C22:1; C20:5; C18:1; C16:1; C8:0; C6:0; C15:0; C12:0; C14:0; C10:0	C24:1; C22:6; C20:4; C18:0	15	4	26	-1.23755	4.1608	29.112	5.39555
49	1048	C16:0; C20:5; C18:1; C18:2; C18:3 n-6; C14:0; C20:4; C10:0; C22:1; C15:0; C24:1; C18:3 n-3; C18:0; C8:0; C22:6	C17:0; C12:0; C6:0; C16:1	15	4	26	0.461754	3.84912	19.0224	4.36147
50	1049	C18:0; C20:4; C20:5; C18:2; C18:3 n-6; C8:0; C12:0; C17:0; C18:3 n-3; C6:0; C16:1; C22:1; C10:0; C14:0; C16:0	C22:6; C24:1; C18:1; C15:0	15	4	24	-0.830869	3.68965	30.3665	5.51058
51	1050	C18:3 n-3; C18:3 n-6; C18:2; C22:1; C14:0; C8:0; C22:6; C15:0; C24:1; C16:1; C18:0; C6:0; C17:0; C10:0; C20:5	C16:0; C18:1; C12:0; C20:4	15	4	26	0.494009	2.84327	12.3754	3.51787
52	1051	C16:0; C17:0; C12:0; C16:1; C18:3 n-6; C6:0; C24:1; C10:0; C8:0; C18:2; C18:3 n-3; C22:1; C18:1; C20:4; C15:0	C14:0; C20:5; C22:6; C18:0	15	4	26	-0.182934	4.75121	29.0334	5.38826
53	1052	C18:3 n-3; C16:1; C14:0; C18:2; C20:4; C16:0; C22:6; C10:0; C18:0; C12:0; C24:1; C18:3 n-6; C17:0; C18:1; C20:5	C22:1; C8:0; C6:0; C15:0	15	4	26	0.811905	3.2863	13.206	3.63401
54	1053	C17:0; C24:1; C14:0; C18:0; C22:1; C15:0; C12:0; C10:0; C20:4; C18:1; C16:0; C18:3 n-6; C18:3 n-3; C16:1; C20:5	C8:0; C18:2; C6:0; C22:6	15	4	24	-0.395449	4.80852	38.4595	6.20157
55	1054	C18:0; C17:0; C14:0; C22:6; C16:1; C22:1; C18:3 n-3; C10:0; C18:3 n-6; C6:0; C15:0; C20:4; C12:0; C16:0; C18:1	C24:1; C20:5; C18:2; C8:0	15	4	26	0.755694	3.20349	12.3815	3.51873
56	1055	C14:0; C18:0; C20:4; C8:0; C22:1; C18:3 n-6; C20:5; C18:3 n-3; C16:1; C10:0; C18:2; C16:0; C17:0; C24:1; C18:1	C22:6; C15:0; C6:0; C12:0	15	4	24	0.0889504	5.0764	36.6913	6.05733
57	1056	C18:1; C20:4; C24:1; C10:0; C18:3 n-3; C20:5; C16:0; C18:2; C22:6; C18:0; C17:0; C12:0; C18:3 n-6; C6:0; C16:1	C15:0; C14:0; C8:0; C22:1	15	4	26	0.815774	2.69837	10.9515	3.3093
58	1057	C14:0; C10:0; C20:5; C12:0; C18:2; C17:0; C18:0; C22:6; C6:0; C18:3 n-3; C18:1; C16:1; C20:4; C16:0; C22:1	C24:1; C15:0; C8:0; C18:3 n-6	15	4	26	0.872196	2.49365	8.16444	2.85735
59	1058	C24:1; C22:1; C12:0; C18:1; C18:0; C20:5; C10:0; C6:0; C16:0; C18:2; C18:3 n-6; C22:6; C18:3 n-3; C17:0; C14:0	C8:0; C16:1; C15:0; C20:4	15	4	26	0.693793	3.51639	14.7909	3.8459
60	1059	C24:1; C10:0; C15:0; C18:0; C14:0; C16:1; C16:0; C20:5; C6:0; C17:0; C22:1; C18:1; C18:2; C20:4; C22:6	C18:3 n-3; C12:0; C18:3 n-6; C8:0	15	4	26	0.285842	3.51803	13.4432	3.6665
61	1060	C12:0; C16:1; C18:2; C22:6; C10:0; C14:0; C17:0; C18:0; C18:1; C18:3 n-3; C16:0; C6:0; C18:3 n-6; C20:5; C20:4	C22:1; C24:1; C15:0; C8:0	15	4	25	0.8262	2.57027	11.9359	3.45483
62	1061	C18:3 n-6; C20:5; C10:0; C12:0; C18:1; C22:1; C14:0; C18:3 n-3; C8:0; C16:0; C17:0; C6:0; C18:0; C15:0; C18:2	C20:4; C22:6; C24:1; C16:1	15	4	26	-1.37772	4.1978	26.2641	5.12485
63	1062	C18:1; C17:0; C10:0; C18:0; C18:3 n-6; C14:0; C18:3 n-3; C24:1; C18:2; C12:0; C16:1; C22:6; C6:0; C8:0; C20:4	C22:1; C15:0; C16:0; C20:5	15	4	27	0.185582	4.2559	25.268	5.02673
64	1063	C16:0; C24:1; C12:0; C18:3 n-3; C18:1; C6:0; C22:6; C16:1; C20:4; C18:0; C18:2; C22:1; C8:0; C17:0; C18:3 n-6	C14:0; C20:5; C15:0; C10:0	15	4	27	0.55491	3.84129	19.994	4.47146
65	1064	C14:0; C17:0; C18:2; C22:6; C12:0; C16:0; C16:1; C18:3 n-6; C22:1; C10:0; C18:3 n-3; C18:0; C20:5; C15:0; C24:1	C6:0; C8:0; C20:4; C18:1	15	4	26	0.426854	2.88458	11.0959	3.33106
66	1065	C6:0; C18:2; C16:0; C24:1; C8:0; C18:1; C20:5; C16:1; C18:3 n-3; C22:6; C20:4; C22:1; C18:3 n-6; C17:0; C10:0	C14:0; C18:0; C15:0; C12:0	15	4	26	-0.0338288	4.61563	40.1359	6.33529
67	1066	C10:0; C6:0; C20:5; C14:0; C22:1; C20:4; C22:6; C18:3 n-6; C18:1; C18:3 n-3; C17:0; C12:0; C16:0; C18:2; C16:1	C18:0; C15:0; C8:0; C24:1	15	4	26	0.947268	1.78881	3.79203	1.94731
68	1067	C18:3 n-3; C18:1; C18:2; C18:3 n-6; C8:0; C22:6; C12:0; C22:1; C6:0; C17:0; C14:0; C20:4; C16:1; C15:0; C20:5	C16:0; C10:0; C18:0; C24:1	15	4	26	0.983207	0.987121	0.981107	0.990509
69	1068	C18:1; C16:1; C12:0; C22:6; C14:0; C20:4; C24:1; C16:0; C18:2; C20:5; C18:3 n-6; C22:1; C18:0; C18:3 n-3; C10:0	C8:0; C17:0; C15:0; C6:0	15	4	26	0.92502	2.05656	5.54799	2.35542
70	1069	C18:1; C20:5; C12:0; C10:0; C8:0; C15:0; C24:1; C18:2; C17:0; C20:4; C18:3 n-3; C22:1; C18:0; C22:6; C14:0	C18:3 n-6; C6:0; C16:0; C16:1	15	4	26	-0.325971	4.89517	30.3437	5.50852
71	1070	C18:3 n-3; C10:0; C18:0; C15:0; C6:0; C18:2; C18:3 n-6; C22:6; C16:1; C22:1; C20:5; C17:0; C16:0; C12:0; C8:0	C14:0; C18:1; C24:1; C20:4	15	4	26	-0.131101	3.24256	16.7071	4.08743
72	1071	C6:0; C16:1; C18:3 n-6; C14:0; C18:1; C24:1; C18:2; C15:0; C8:0; C17:0; C20:5; C10:0; C18:0; C18:3 n-3; C22:1	C22:6; C12:0; C16:0; C20:4	15	4	26	-0.188759	4.70306	30.4487	5.51803
73	1072	C18:1; C14:0; C22:6; C20:4; C10:0; C24:1; C18:3 n-3; C18:3 n-6; C12:0; C17:0; C22:1; C16:0; C18:2; C16:1; C6:0	C18:0; C20:5; C15:0; C8:0	15	4	26	0.857234	2.79035	10.4784	3.23704
74	1073	C22:1; C18:2; C16:1; C18:1; C17:0; C14:0; C15:0; C18:3 n-3; C22:6; C8:0; C20:4; C16:0; C24:1; C18:3 n-6; C10:0	C6:0; C12:0; C20:5; C18:0	15	4	26	0.49626	4.01241	19.961	4.46778
75	1074	C18:0; C8:0; C17:0; C20:5; C16:1; C10:0; C18:3 n-6; C14:0; C16:0; C18:1; C18:3 n-3; C22:1; C20:4; C22:6; C18:2	C15:0; C24:1; C12:0; C6:0	15	4	26	0.783344	2.88959	11.8433	3.4414
76	1075	C14:0; C18:1; C16:0; C12:0; C18:0; C24:1; C22:6; C17:0; C15:0; C8:0; C18:2; C18:3 n-6; C16:1; C20:5; C6:0	C20:4; C22:1; C10:0; C18:3 n-3	15	4	26	0.401111	4.49725	23.4805	4.84567
77	1076	C20:4; C22:1; C12:0; C16:0; C8:0; C17:0; C20:5; C18:3 n-3; C10:0; C22:6; C18:3 n-6; C16:1; C18:2; C15:0; C24:1	C18:0; C18:1; C14:0; C6:0	15	4	26	0.415333	3.01032	16.4279	4.05313
78	1077	C18:0; C10:0; C6:0; C22:6; C18:3 n-3; C18:2; C12:0; C24:1; C18:1; C14:0; C15:0; C20:5; C20:4; C22:1; C16:0	C8:0; C18:3 n-6; C17:0; C16:1	15	4	26	0.490853	4.02016	24.0431	4.90338
79	1078	C12:0; C22:1; C24:1; C18:2; C6:0; C18:3 n-6; C8:0; C14:0; C20:4; C17:0; C16:0; C18:1; C22:6; C10:0; C16:1	C18:0; C18:3 n-3; C15:0; C20:5	15	4	26	0.668094	3.2146	16.185	4.02306
80	1079	C20:4; C17:0; C18:3 n-6; C10:0; C20:5; C18:1; C14:0; C22:1; C16:1; C24:1; C18:2; C8:0; C18:0; C16:0; C12:0	C18:3 n-3; C22:6; C6:0; C15:0	15	4	24	0.232823	4.73546	29.2694	5.41012
81	1080	C18:2; C20:4; C12:0; C16:0; C20:5; C16:1; C22:6; C6:0; C18:3 n-6; C22:1; C14:0; C10:0; C18:3 n-3; C18:1; C15:0	C8:0; C17:0; C18:0; C24:1	15	4	26	0.9433	1.81586	4.02971	2.00741
82	1081	C18:2; C18:1; C8:0; C14:0; C20:4; C10:0; C18:3 n-3; C16:0; C17:0; C24:1; C12:0; C22:6; C18:0; C18:3 n-6; C6:0	C16:1; C15:0; C22:1; C20:5	15	4	26	0.419439	3.90702	17.1199	4.13762
83	1082	C18:3 n-3; C16:0; C20:5; C15:0; C12:0; C14:0; C10:0; C20:4; C18:1; C22:1; C18:0; C18:3 n-6; C24:1; C18:2; C22:6	C16:1; C17:0; C8:0; C6:0	15	4	26	0.851492	2.31309	7.72726	2.77979
84	1083	C24:1; C16:0; C18:3 n-3; C6:0; C8:0; C18:1; C10:0; C20:4; C18:2; C22:6; C20:5; C18:3 n-6; C18:0; C12:0; C16:1	C17:0; C15:0; C14:0; C22:1	15	4	26	0.0805602	1.99869	9.20072	3.03327
85	1084	C22:1; C24:1; C22:6; C18:3 n-6; C10:0; C18:2; C20:5; C16:0; C15:0; C17:0; C18:3 n-3; C8:0; C6:0; C18:1; C18:0	C16:1; C12:0; C20:4; C14:0	15	4	27	-6.7712	7.79589	71.0393	8.42848
86	1085	C16:1; C18:1; C8:0; C18:2; C15:0; C17:0; C20:4; C10:0; C18:3 n-3; C18:3 n-6; C18:0; C6:0; C22:6; C14:0; C16:0	C20:5; C24:1; C22:1; C12:0	15	4	25	0.405828	4.64271	27.9345	5.28531
87	1086	C18:2; C22:1; C12:0; C14:0; C22:6; C20:4; C10:0; C24:1; C8:0; C20:5; C6:0; C17:0; C18:3 n-6; C18:1; C15:0	C18:3 n-3; C16:1; C16:0; C18:0	15	4	26	0.862699	1.8095	4.51579	2.12504
88	1087	C22:1; C22:6; C16:1; C16:0; C18:2; C15:0; C24:1; C18:0; C6:0; C14:0; C8:0; C20:4; C10:0; C12:0; C17:0	C18:3 n-6; C18:3 n-3; C20:5; C18:1	15	4	25	-0.979905	3.1748	15.7058	3.96306
89	1088	C12:0; C18:2; C8:0; C18:1; C15:0; C18:3 n-3; C20:5; C6:0; C22:1; C18:3 n-6; C16:1; C10:0; C14:0; C24:1; C16:0	C17:0; C20:4; C18:0; C22:6	15	4	26	-1.26379	3.86224	27.6613	5.2594
90	1089	C22:6; C12:0; C22:1; C16:1; C18:2; C17:0; C18:0; C18:3 n-3; C6:0; C10:0; C16:0; C15:0; C18:1; C20:4; C18:3 n-6	C14:0; C24:1; C8:0; C20:5	15	4	26	0.603817	4.09328	20.8421	4.56531
91	1090	C17:0; C18:0; C20:4; C15:0; C6:0; C14:0; C16:1; C24:1; C22:6; C20:5; C22:1; C18:1; C18:3 n-3; C10:0; C16:0	C18:3 n-6; C12:0; C8:0; C18:2	15	4	26	0.470245	2.9501	10.855	3.29469
92	1091	C17:0; C10:0; C14:0; C18:3 n-6; C18:2; C8:0; C6:0; C12:0; C18:1; C18:3 n-3; C20:5; C18:0; C20:4; C24:1; C15:0	C22:6; C16:1; C22:1; C16:0	15	4	24	-2.63403	4.37173	27.6732	5.26053
93	1092	C12:0; C20:4; C16:0; C18:3 n-3; C10:0; C14:0; C20:5; C17:0; C22:6; C22:1; C18:3 n-6; C15:0; C16:1; C8:0; C18:0	C18:2; C24:1; C6:0; C18:1	15	4	26	0.7162	2.20882	8.38475	2.89564
94	1093	C18:1; C24:1; C15:0; C14:0; C22:6; C20:4; C22:1; C17:0; C18:3 n-3; C20:5; C18:3 n-6; C8:0; C16:1; C18:2; C16:0	C6:0; C10:0; C12:0; C18:0	15	4	26	0.702976	3.17148	14.6099	3.82229
95	1094	C16:0; C18:1; C20:4; C10:0; C24:1; C17:0; C20:5; C18:3 n-6; C15:0; C14:0; C12:0; C22:1; C16:1; C22:6; C6:0	C18:3 n-3; C8:0; C18:0; C18:2	15	4	26	0.598431	3.85001	20.7225	4.5522
96	1095	C20:4; C20:5; C6:0; C18:0; C18:3 n-3; C16:1; C12:0; C18:3 n-6; C22:1; C24:1; C16:0; C14:0; C18:1; C17:0; C8:0	C18:2; C22:6; C10:0; C15:0	15	4	24	0.492495	3.88949	22.5007	4.74349
97	1096	C18:2; C18:3 n-3; C14:0; C20:4; C22:1; C18:0; C18:3 n-6; C20:5; C10:0; C8:0; C12:0; C17:0; C15:0; C16:0; C6:0	C22:6; C16:1; C18:1; C24:1	15	4	24	-0.640772	3.61634	22.219	4.71371
98	1097	C22:6; C24:1; C18:3 n-3; C17:0; C20:5; C18:3 n-6; C10:0; C18:0; C20:4; C16:0; C18:1; C22:1; C16:1; C12:0; C8:0	C6:0; C18:2; C14:0; C15:0	15	4	26	0.521323	2.95655	13.781	3.71228
99	1098	C18:3 n-6; C16:1; C14:0; C22:6; C18:3 n-3; C17:0; C24:1; C18:2; C15:0; C18:0; C10:0; C8:0; C6:0; C12:0; C20:5	C16:0; C22:1; C18:1; C20:4	15	4	26	0.154844	2.89966	13.1498	3.62626
100	1099	C18:0; C16:1; C20:5; C12:0; C8:0; C22:1; C18:3 n-6; C6:0; C10:0; C14:0; C17:0; C18:2; C24:1; C15:0; C18:3 n-3	C22:6; C18:1; C20:4; C16:0	15	4	26	-1.40265	4.05705	26.6774	5.16502
101	1100	C24:1; C18:1; C22:6; C10:0; C22:1; C20:4; C16:1; C18:3 n-3; C14:0; C17:0; C12:0; C6:0; C20:5; C18:3 n-6; C16:0	C18:0; C8:0; C15:0; C18:2	15	4	26	0.929277	1.91643	4.77639	2.18549
102	1101	C22:1; C18:2; C18:0; C20:5; C24:1; C16:1; C22:6; C16:0; C17:0; C10:0; C18:3 n-3; C18:1; C20:4; C14:0; C6:0	C18:3 n-6; C8:0; C15:0; C12:0	15	4	26	0.739008	3.45218	14.3688	3.79062
103	1102	C16:0; C6:0; C20:4; C18:1; C14:0; C10:0; C12:0; C20:5; C16:1; C18:2; C22:1; C24:1; C18:3 n-3; C22:6; C18:3 n-6	C15:0; C17:0; C18:0; C8:0	15	4	26	0.948956	1.7072	3.61123	1.90032
104	1103	C20:4; C22:1; C12:0; C18:0; C18:3 n-6; C20:5; C22:6; C15:0; C10:0; C6:0; C14:0; C8:0; C18:2; C24:1; C16:1	C18:3 n-3; C16:0; C17:0; C18:1	15	4	26	0.784507	1.763	7.35084	2.71124
105	1104	C22:6; C15:0; C24:1; C16:0; C18:3 n-6; C6:0; C14:0; C12:0; C18:2; C10:0; C20:4; C16:1; C18:1; C18:3 n-3; C8:0	C18:0; C17:0; C20:5; C22:1	15	4	26	0.600067	3.02356	12.9604	3.60005
106	1105	C18:3 n-6; C20:4; C24:1; C18:3 n-3; C10:0; C22:1; C18:2; C20:5; C16:0; C8:0; C17:0; C22:6; C18:0; C16:1; C6:0	C14:0; C15:0; C12:0; C18:1	15	4	26	-0.216366	4.19942	34.7395	5.89403
107	1106	C18:0; C14:0; C24:1; C18:1; C18:2; C20:5; C20:4; C16:1; C18:3 n-6; C22:6; C15:0; C22:1; C17:0; C12:0; C10:0	C16:0; C8:0; C6:0; C18:3 n-3	15	4	26	0.752329	2.95455	11.584	3.40353
108	1107	C20:4; C20:5; C15:0; C18:2; C10:0; C16:1; C8:0; C22:6; C18:3 n-3; C18:0; C14:0; C24:1; C17:0; C16:0; C22:1	C18:3 n-6; C12:0; C6:0; C18:1	15	4	26	-1.17154	4.13948	22.4081	4.73372
109	1108	C6:0; C10:0; C16:1; C20:4; C18:2; C22:1; C18:3 n-3; C8:0; C22:6; C14:0; C15:0; C17:0; C18:3 n-6; C12:0; C16:0	C24:1; C18:0; C18:1; C20:5	15	4	26	0.780511	2.18799	8.04478	2.83633
110	1109	C8:0; C12:0; C18:0; C24:1; C16:1; C10:0; C6:0; C20:4; C18:2; C18:3 n-6; C22:1; C17:0; C15:0; C16:0; C20:5	C14:0; C18:3 n-3; C18:1; C22:6	15	4	24	-2.16534	5.06158	34.5773	5.88025
111	1110	C6:0; C16:1; C16:0; C10:0; C20:4; C18:2; C17:0; C14:0; C22:1; C18:3 n-3; C18:0; C22:6; C18:1; C18:3 n-6; C15:0	C12:0; C8:0; C24:1; C20:5	15	4	26	0.71213	3.60049	15.4071	3.92519
112	1111	C12:0; C8:0; C6:0; C18:0; C20:5; C22:1; C18:3 n-6; C20:4; C16:0; C17:0; C14:0; C10:0; C18:3 n-3; C22:6; C15:0	C24:1; C18:2; C16:1; C18:1	15	4	26	0.372097	2.95618	11.594	3.40499
113	1112	C18:3 n-6; C22:1; C10:0; C17:0; C18:1; C6:0; C18:0; C15:0; C20:4; C8:0; C16:1; C12:0; C24:1; C16:0; C14:0	C22:6; C20:5; C18:2; C18:3 n-3	15	4	25	-0.486366	4.15372	19.1362	4.3745
114	1113	C18:2; C16:0; C18:3 n-6; C10:0; C12:0; C22:1; C6:0; C18:1; C8:0; C16:1; C14:0; C22:6; C18:3 n-3; C15:0; C20:4	C24:1; C17:0; C20:5; C18:0	15	4	26	0.746891	2.4118	8.75398	2.95871
115	1114	C14:0; C12:0; C15:0; C18:3 n-6; C18:1; C22:1; C20:4; C17:0; C16:0; C10:0; C8:0; C18:3 n-3; C18:2; C24:1; C16:1	C20:5; C22:6; C18:0; C6:0	15	4	25	0.168271	4.78768	30.9517	5.56342
116	1115	C8:0; C14:0; C16:1; C20:4; C17:0; C16:0; C18:1; C18:0; C22:6; C18:2; C6:0; C18:3 n-3; C12:0; C10:0; C22:1	C15:0; C24:1; C20:5; C18:3 n-6	15	4	26	0.592866	3.31332	13.2918	3.64579
117	1116	C20:4; C16:1; C15:0; C18:3 n-3; C10:0; C22:1; C22:6; C12:0; C20:5; C17:0; C24:1; C18:1; C18:3 n-6; C6:0; C14:0	C8:0; C18:2; C18:0; C16:0	15	4	26	0.935205	1.74172	4.13437	2.03332
118	1117	C12:0; C10:0; C16:1; C22:6; C14:0; C20:4; C8:0; C16:0; C6:0; C17:0; C18:0; C22:1; C24:1; C18:2; C18:3 n-6	C20:5; C18:1; C18:3 n-3; C15:0	15	4	26	0.463105	3.41543	17.2932	4.15851
119	1118	C22:1; C8:0; C20:5; C18:2; C16:1; C10:0; C22:6; C6:0; C24:1; C17:0; C15:0; C16:0; C18:1; C18:3 n-6; C12:0	C18:0; C18:3 n-3; C14:0; C20:4	15	4	26	0.108348	4.34475	23.1256	4.80891
120	1119	C8:0; C14:0; C22:1; C18:3 n-6; C12:0; C16:1; C17:0; C20:4; C16:0; C18:2; C6:0; C18:0; C24:1; C20:5; C22:6	C10:0; C18:3 n-3; C18:1; C15:0	15	4	26	0.838572	2.19154	7.21013	2.68517
121	1120	C18:2; C15:0; C18:1; C16:1; C20:5; C24:1; C18:3 n-6; C8:0; C18:0; C10:0; C22:1; C17:0; C18:3 n-3; C20:4; C12:0	C22:6; C6:0; C14:0; C16:0	15	4	24	-0.878871	5.83568	45.4666	6.7429
122	1121	C6:0; C22:1; C18:3 n-3; C16:0; C17:0; C12:0; C18:1; C14:0; C18:0; C20:5; C16:1; C10:0; C8:0; C22:6; C15:0	C24:1; C18:3 n-6; C20:4; C18:2	15	4	26	0.104054	3.02174	15.0834	3.88373
123	1122	C8:0; C24:1; C20:5; C22:6; C10:0; C16:1; C20:4; C6:0; C22:1; C12:0; C17:0; C18:2; C18:0; C18:3 n-6; C15:0	C14:0; C16:0; C18:1; C18:3 n-3	15	4	26	0.232997	3.25602	17.1291	4.13873
124	1123	C14:0; C20:4; C8:0; C10:0; C18:0; C15:0; C12:0; C24:1; C18:1; C22:1; C22:6; C20:5; C6:0; C18:3 n-3; C17:0	C18:3 n-6; C18:2; C16:1; C16:0	15	4	26	-0.469832	3.4164	18.7785	4.33342
125	1124	C20:4; C14:0; C17:0; C18:0; C12:0; C6:0; C18:2; C18:1; C18:3 n-3; C16:0; C22:6; C15:0; C24:1; C8:0; C22:1	C16:1; C18:3 n-6; C20:5; C10:0	15	4	27	-0.162823	4.50858	22.3564	4.72825
126	1125	C18:0; C10:0; C24:1; C18:2; C8:0; C12:0; C15:0; C18:3 n-6; C6:0; C14:0; C22:6; C18:1; C18:3 n-3; C22:1; C16:1	C20:5; C20:4; C16:0; C17:0	15	4	26	0.762715	1.82279	7.08225	2.66125
127	1126	C20:5; C16:0; C10:0; C20:4; C17:0; C18:0; C16:1; C18:3 n-6; C15:0; C24:1; C14:0; C18:1; C18:2; C22:6; C6:0	C8:0; C22:1; C12:0; C18:3 n-3	15	4	26	0.476029	4.5205	23.8801	4.88672
128	1127	C18:1; C18:2; C22:1; C18:3 n-3; C20:4; C22:6; C6:0; C8:0; C14:0; C15:0; C17:0; C18:3 n-6; C12:0; C18:0; C10:0	C16:0; C24:1; C20:5; C16:1	15	4	26	0.600527	2.85625	12.1739	3.48911
129	1128	C16:1; C14:0; C8:0; C6:0; C18:3 n-6; C18:1; C16:0; C10:0; C20:4; C18:0; C18:2; C24:1; C15:0; C22:6; C17:0	C18:3 n-3; C12:0; C20:5; C22:1	15	4	26	-0.0896628	5.638	34.206	5.84859
130	1129	C20:4; C17:0; C16:1; C18:0; C22:6; C20:5; C6:0; C16:0; C14:0; C18:1; C18:3 n-6; C18:2; C12:0; C15:0; C10:0	C24:1; C18:3 n-3; C8:0; C22:1	15	4	25	0.694639	3.92195	21.282	4.61324
131	1130	C24:1; C20:4; C18:1; C8:0; C22:1; C16:0; C18:0; C6:0; C18:2; C10:0; C18:3 n-3; C18:3 n-6; C14:0; C17:0; C16:1	C15:0; C12:0; C22:6; C20:5	15	4	26	0.402437	4.3332	22.4705	4.74031
132	1131	C16:1; C8:0; C14:0; C22:1; C15:0; C18:2; C20:5; C20:4; C22:6; C12:0; C24:1; C18:3 n-6; C17:0; C16:0; C18:0	C10:0; C18:3 n-3; C6:0; C18:1	15	4	26	-1.00389	3.39029	16.9263	4.11416
133	1132	C6:0; C18:2; C16:1; C18:0; C18:3 n-3; C12:0; C22:6; C20:5; C18:3 n-6; C15:0; C22:1; C14:0; C20:4; C24:1; C8:0	C10:0; C17:0; C18:1; C16:0	15	4	26	0.98094	0.841924	0.975964	0.987909
134	1133	C24:1; C22:6; C18:2; C14:0; C16:0; C15:0; C17:0; C20:5; C18:3 n-3; C18:3 n-6; C18:0; C22:1; C6:0; C10:0; C12:0	C16:1; C20:4; C8:0; C18:1	15	4	26	0.32403	3.51329	15.5056	3.93771
135	1134	C20:4; C18:3 n-6; C18:3 n-3; C8:0; C20:5; C24:1; C22:6; C17:0; C15:0; C18:1; C16:0; C10:0; C14:0; C18:2; C22:1	C12:0; C18:0; C6:0; C16:1	15	4	26	0.49567	3.88439	19.0068	4.35968
136	1135	C18:3 n-3; C24:1; C8:0; C18:2; C12:0; C14:0; C17:0; C22:1; C15:0; C18:3 n-6; C16:0; C20:5; C10:0; C18:0; C16:1	C22:6; C20:4; C18:1; C6:0	15	4	25	-1.91955	5.15624	33.7984	5.81364
137	1136	C10:0; C8:0; C20:5; C12:0; C6:0; C22:1; C18:1; C24:1; C20:4; C14:0; C16:1; C16:0; C18:2; C18:3 n-3; C18:3 n-6	C18:0; C15:0; C17:0; C22:6	15	4	24	-4.6801	3.28458	27.2483	5.21999
138	1137	C18:3 n-6; C14:0; C6:0; C16:1; C20:5; C15:0; C10:0; C22:6; C18:1; C24:1; C20:4; C18:0; C18:2; C12:0; C17:0	C8:0; C18:3 n-3; C22:1; C16:0	15	4	26	0.666617	4.05288	21.5959	4.64714
139	1138	C24:1; C18:2; C18:3 n-3; C14:0; C12:0; C17:0; C6:0; C8:0; C20:4; C10:0; C22:1; C22:6; C16:1; C15:0; C18:0	C16:0; C18:3 n-6; C18:1; C20:5	15	4	26	0.383115	3.0172	12.816	3.57995
140	1139	C22:6; C18:1; C24:1; C12:0; C15:0; C8:0; C22:1; C16:0; C10:0; C17:0; C16:1; C18:3 n-3; C20:4; C18:0; C20:5	C14:0; C6:0; C18:3 n-6; C18:2	15	4	26	-1.91225	4.5219	24.4183	4.94149
141	1140	C18:0; C12:0; C10:0; C16:0; C18:2; C16:1; C17:0; C14:0; C8:0; C18:3 n-3; C18:1; C22:6; C18:3 n-6; C15:0; C22:1	C6:0; C24:1; C20:5; C20:4	15	4	25	0.529796	3.10382	15.9726	3.99657
142	1141	C6:0; C16:1; C22:6; C18:1; C8:0; C17:0; C18:0; C15:0; C18:3 n-3; C10:0; C22:1; C20:5; C20:4; C16:0; C14:0	C12:0; C24:1; C18:2; C18:3 n-6	15	4	26	0.49216	3.50169	15.4999	3.93699
143	1142	C15:0; C20:4; C18:0; C18:1; C16:0; C18:3 n-3; C16:1; C24:1; C12:0; C18:2; C14:0; C10:0; C17:0; C6:0; C20:5	C22:1; C8:0; C22:6; C18:3 n-6	15	4	24	0.106569	6.00585	41.3286	6.42873
144	1143	C14:0; C24:1; C20:4; C16:0; C22:6; C18:3 n-3; C17:0; C10:0; C20:5; C16:1; C18:3 n-6; C18:0; C6:0; C22:1; C12:0	C18:2; C15:0; C8:0; C18:1	15	4	26	0.957611	1.16585	2.02381	1.42261
145	1144	C20:5; C8:0; C6:0; C16:0; C24:1; C18:3 n-6; C18:2; C18:3 n-3; C18:1; C15:0; C20:4; C12:0; C22:1; C22:6; C10:0	C18:0; C16:1; C17:0; C14:0	15	4	26	-0.282398	3.22149	18.6591	4.31961
146	1145	C12:0; C18:3 n-3; C18:0; C20:5; C16:1; C22:1; C22:6; C10:0; C6:0; C20:4; C18:1; C15:0; C14:0; C17:0; C18:2	C8:0; C18:3 n-6; C16:0; C24:1	15	4	26	0.852542	2.52815	8.93805	2.98966
147	1146	C18:3 n-6; C18:1; C18:2; C8:0; C24:1; C20:4; C18:0; C15:0; C16:1; C12:0; C10:0; C22:1; C14:0; C16:0; C22:6	C17:0; C6:0; C20:5; C18:3 n-3	15	4	26	0.35823	4.13868	22.8251	4.77756
148	1147	C18:1; C17:0; C18:3 n-6; C16:1; C18:2; C14:0; C18:3 n-3; C20:4; C24:1; C10:0; C8:0; C22:1; C20:5; C16:0; C12:0	C22:6; C6:0; C18:0; C15:0	15	4	24	-0.0211371	4.62646	36.4726	6.03926
149	1148	C22:6; C20:4; C12:0; C16:1; C18:2; C22:1; C18:1; C15:0; C10:0; C16:0; C18:3 n-6; C17:0; C20:5; C24:1; C18:0	C14:0; C8:0; C6:0; C18:3 n-3	15	4	26	-0.153841	4.07618	19.9531	4.46689
150	1149	C22:1; C20:5; C17:0; C16:1; C15:0; C20:4; C12:0; C8:0; C6:0; C10:0; C18:3 n-6; C18:1; C16:0; C18:2; C22:6	C18:3 n-3; C24:1; C14:0; C18:0	15	4	26	0.4519	3.78298	19.726	4.4414
151	1150	C10:0; C18:0; C22:6; C22:1; C8:0; C12:0; C20:4; C16:1; C18:2; C18:3 n-3; C24:1; C17:0; C18:3 n-6; C16:0; C18:1	C20:5; C15:0; C6:0; C14:0	15	4	26	0.348229	4.21998	21.9258	4.6825
152	1151	C8:0; C12:0; C18:2; C22:6; C18:1; C17:0; C18:3 n-6; C18:3 n-3; C10:0; C18:0; C15:0; C16:1; C16:0; C20:4; C24:1	C20:5; C6:0; C14:0; C22:1	15	4	26	0.0637302	4.68413	26.2501	5.12348
153	1152	C18:1; C12:0; C10:0; C18:3 n-6; C14:0; C22:6; C16:1; C15:0; C22:1; C20:5; C24:1; C6:0; C8:0; C17:0; C16:0	C18:2; C20:4; C18:0; C18:3 n-3	15	4	26	0.346039	3.75399	18.4206	4.29193
154	1153	C24:1; C18:2; C18:3 n-3; C16:1; C8:0; C18:3 n-6; C14:0; C15:0; C12:0; C10:0; C18:1; C22:6; C20:5; C17:0; C20:4	C6:0; C22:1; C16:0; C18:0	15	4	26	0.522525	3.3517	17.2526	4.15362
155	1154	C20:4; C18:2; C24:1; C16:1; C22:6; C22:1; C15:0; C6:0; C12:0; C18:1; C16:0; C18:3 n-3; C10:0; C20:5; C8:0	C17:0; C14:0; C18:3 n-6; C18:0	15	4	26	-0.193493	3.12915	16.6504	4.08049
156	1155	C16:1; C15:0; C14:0; C16:0; C18:0; C20:5; C20:4; C12:0; C18:2; C8:0; C18:3 n-6; C17:0; C10:0; C18:3 n-3; C6:0	C22:1; C22:6; C18:1; C24:1	15	4	23	-2.30299	5.24976	47.8615	6.9182
157	1156	C6:0; C18:0; C16:1; C24:1; C18:2; C22:1; C8:0; C18:3 n-6; C18:1; C18:3 n-3; C17:0; C16:0; C12:0; C10:0; C15:0	C20:4; C20:5; C14:0; C22:6	15	4	27	-1.99307	4.80062	28.3568	5.32511
158	1157	C22:6; C18:3 n-6; C12:0; C18:3 n-3; C22:1; C18:1; C18:0; C14:0; C20:5; C20:4; C10:0; C8:0; C16:0; C18:2; C15:0	C24:1; C16:1; C6:0; C17:0	15	4	26	0.675261	2.73128	11.7601	3.4293
159	1158	C16:0; C10:0; C18:3 n-3; C17:0; C14:0; C20:4; C24:1; C20:5; C6:0; C18:1; C18:0; C18:2; C16:1; C15:0; C12:0	C18:3 n-6; C22:6; C22:1; C8:0	15	4	24	0.106569	6.00585	41.3286	6.42873
160	1159	C22:1; C18:3 n-3; C18:0; C10:0; C8:0; C15:0; C18:3 n-6; C16:0; C6:0; C18:2; C16:1; C18:1; C12:0; C17:0; C20:5	C20:4; C14:0; C22:6; C24:1	15	4	26	-2.62411	5.69671	40.5241	6.36586
161	1160	C18:3 n-6; C15:0; C18:0; C18:3 n-3; C10:0; C22:1; C20:4; C22:6; C12:0; C16:0; C6:0; C18:1; C16:1; C24:1; C18:2	C17:0; C14:0; C8:0; C20:5	15	4	26	0.578188	3.95235	21.1433	4.59819
162	1161	C17:0; C18:3 n-6; C6:0; C15:0; C16:0; C20:5; C18:1; C8:0; C20:4; C24:1; C16:1; C22:6; C12:0; C18:3 n-3; C22:1	C18:0; C18:2; C14:0; C10:0	15	4	26	0.742973	2.37192	10.7626	3.28065
163	1162	C22:1; C18:2; C10:0; C17:0; C22:6; C20:5; C18:3 n-6; C16:0; C16:1; C15:0; C8:0; C18:3 n-3; C20:4; C14:0; C24:1	C12:0; C18:0; C18:1; C6:0	15	4	26	0.665612	2.55753	12.3277	3.51108
164	1163	C8:0; C16:0; C18:3 n-6; C24:1; C18:2; C17:0; C20:5; C18:0; C6:0; C14:0; C15:0; C10:0; C22:6; C12:0; C20:4	C18:3 n-3; C16:1; C22:1; C18:1	15	4	26	0.539505	2.86231	9.84368	3.13746
165	1164	C15:0; C18:3 n-3; C17:0; C20:4; C6:0; C18:2; C16:0; C16:1; C22:6; C18:3 n-6; C22:1; C24:1; C14:0; C18:1; C10:0	C8:0; C20:5; C18:0; C12:0	15	4	26	0.723635	3.44124	14.8248	3.8503
166	1165	C14:0; C15:0; C18:2; C18:3 n-3; C18:0; C17:0; C6:0; C22:1; C20:5; C10:0; C22:6; C18:1; C12:0; C20:4; C24:1	C16:0; C18:3 n-6; C8:0; C16:1	15	4	26	0.471066	4.02455	23.5208	4.84983
167	1166	C10:0; C16:1; C24:1; C20:4; C16:0; C17:0; C22:1; C18:3 n-6; C18:1; C18:3 n-3; C18:0; C6:0; C22:6; C20:5; C14:0	C8:0; C18:2; C15:0; C12:0	15	4	26	0.890381	2.23907	5.69289	2.38598
168	1167	C17:0; C15:0; C10:0; C24:1; C6:0; C8:0; C18:0; C22:6; C20:4; C14:0; C16:0; C22:1; C18:1; C18:2; C12:0	C18:3 n-3; C18:3 n-6; C16:1; C20:5	15	4	25	-0.411151	3.0963	14.4365	3.79954
169	1168	C17:0; C10:0; C16:0; C24:1; C12:0; C18:3 n-3; C22:1; C16:1; C18:2; C20:4; C20:5; C14:0; C18:3 n-6; C18:0; C8:0	C15:0; C6:0; C22:6; C18:1	15	4	24	-0.389297	4.9233	40.4794	6.36234
170	1169	C8:0; C14:0; C17:0; C22:6; C18:1; C10:0; C20:4; C18:2; C16:0; C20:5; C15:0; C18:3 n-6; C16:1; C12:0; C18:3 n-3	C24:1; C6:0; C22:1; C18:0	15	4	25	0.365003	3.84855	24.2784	4.92731
171	1170	C12:0; C17:0; C22:1; C20:5; C15:0; C14:0; C18:2; C20:4; C22:6; C24:1; C8:0; C6:0; C18:1; C18:0; C16:0	C18:3 n-3; C18:3 n-6; C16:1; C10:0	15	4	26	-0.0339426	4.30484	20.525	4.53045
172	1171	C15:0; C17:0; C20:4; C16:1; C18:3 n-3; C8:0; C22:6; C20:5; C18:1; C16:0; C24:1; C18:2; C14:0; C10:0; C18:0	C6:0; C22:1; C18:3 n-6; C12:0	15	4	26	0.0758106	5.34923	29.1405	5.39819
173	1172	C12:0; C17:0; C8:0; C22:1; C22:6; C15:0; C14:0; C18:1; C18:3 n-6; C10:0; C16:0; C18:0; C24:1; C18:2; C20:4	C6:0; C18:3 n-3; C20:5; C16:1	15	4	26	-1.75093	4.071	21.7127	4.65969
174	1173	C20:4; C18:1; C20:5; C18:3 n-6; C22:1; C18:3 n-3; C16:1; C18:0; C16:0; C10:0; C6:0; C24:1; C14:0; C12:0; C22:6	C15:0; C8:0; C18:2; C17:0	15	4	26	0.928422	1.831	4.69683	2.16722
175	1174	C16:1; C24:1; C8:0; C18:1; C20:5; C14:0; C15:0; C22:1; C18:2; C18:3 n-6; C17:0; C12:0; C10:0; C16:0; C22:6	C18:0; C18:3 n-3; C6:0; C20:4	15	4	26	0.457838	4.01384	19.1984	4.3816
176	1175	C18:0; C22:6; C16:1; C18:2; C20:4; C10:0; C8:0; C16:0; C14:0; C12:0; C18:1; C22:1; C18:3 n-6; C17:0; C20:5	C24:1; C18:3 n-3; C6:0; C15:0	15	4	26	0.736469	3.1915	13.724	3.70459
177	1176	C18:0; C18:3 n-3; C12:0; C18:2; C6:0; C24:1; C15:0; C20:5; C17:0; C18:3 n-6; C14:0; C20:4; C16:0; C18:1; C22:6	C10:0; C8:0; C16:1; C22:1	15	4	26	0.711715	3.95698	16.0494	4.00617
178	1177	C20:5; C12:0; C18:2; C14:0; C24:1; C8:0; C16:1; C10:0; C20:4; C18:3 n-3; C17:0; C16:0; C18:0; C15:0; C22:6	C18:1; C6:0; C22:1; C18:3 n-6	15	4	26	0.170381	3.67124	18.8261	4.33891
179	1178	C20:5; C17:0; C24:1; C12:0; C18:3 n-3; C8:0; C20:4; C18:0; C22:1; C18:2; C22:6; C16:1; C18:1; C6:0; C16:0	C10:0; C15:0; C18:3 n-6; C14:0	15	4	26	0.6326	3.21018	14.8481	3.85332
180	1179	C18:3 n-3; C16:0; C18:2; C22:6; C14:0; C18:3 n-6; C16:1; C18:0; C12:0; C10:0; C15:0; C24:1; C18:1; C6:0; C20:5	C8:0; C20:4; C17:0; C22:1	15	4	26	0.704548	3.55549	17.2485	4.15313
181	1180	C18:2; C6:0; C14:0; C8:0; C16:0; C16:1; C15:0; C10:0; C12:0; C18:1; C18:3 n-3; C22:6; C20:4; C20:5; C18:3 n-6	C17:0; C24:1; C18:0; C22:1	15	4	25	-102.404	5.88341	36.7445	6.06172
182	1181	C18:2; C24:1; C12:0; C8:0; C20:4; C17:0; C18:3 n-3; C15:0; C18:3 n-6; C14:0; C18:0; C20:5; C16:0; C16:1; C6:0	C22:1; C22:6; C18:1; C10:0	15	4	24	-0.0871161	5.2565	41.3869	6.43326
183	1182	C17:0; C8:0; C18:3 n-3; C10:0; C14:0; C16:0; C12:0; C18:3 n-6; C6:0; C24:1; C16:1; C20:4; C22:1; C18:2; C15:0	C18:0; C20:5; C22:6; C18:1	15	4	26	0.207473	3.59402	20.9084	4.57257
184	1183	C18:0; C16:1; C22:1; C20:5; C18:1; C17:0; C6:0; C24:1; C8:0; C18:3 n-6; C14:0; C12:0; C15:0; C18:2; C16:0	C22:6; C20:4; C10:0; C18:3 n-3	15	4	25	-0.147331	4.65032	28.2935	5.31916
185	1184	C15:0; C16:0; C22:1; C18:2; C18:3 n-3; C16:1; C18:3 n-6; C18:1; C24:1; C8:0; C6:0; C20:5; C17:0; C18:0; C10:0	C22:6; C14:0; C12:0; C20:4	15	4	26	-5.43218	8.6902	83.0868	9.11519
186	1185	C22:1; C20:4; C16:0; C18:3 n-6; C12:0; C14:0; C24:1; C18:0; C18:3 n-3; C8:0; C18:2; C16:1; C6:0; C10:0; C15:0	C22:6; C18:1; C20:5; C17:0	15	4	26	0.138377	3.58811	21.188	4.60305
187	1186	C18:3 n-6; C16:0; C22:1; C22:6; C17:0; C18:3 n-3; C18:2; C8:0; C18:1; C20:4; C10:0; C12:0; C16:1; C6:0; C18:0	C24:1; C15:0; C20:5; C14:0	15	4	26	0.541491	3.12417	15.2012	3.89888
188	1187	C18:1; C18:2; C15:0; C18:3 n-3; C8:0; C12:0; C6:0; C20:5; C14:0; C24:1; C10:0; C17:0; C20:4; C22:1; C16:1	C16:0; C22:6; C18:0; C18:3 n-6	15	4	24	-0.883537	3.12972	17.2357	4.15159
189	1188	C16:1; C10:0; C12:0; C22:1; C22:6; C17:0; C20:4; C18:3 n-3; C24:1; C18:1; C20:5; C8:0; C18:2; C6:0; C18:0	C15:0; C14:0; C18:3 n-6; C16:0	15	4	26	0.319367	2.75792	8.54181	2.92264
190	1189	C20:5; C16:0; C17:0; C18:0; C6:0; C18:3 n-6; C15:0; C16:1; C14:0; C18:2; C12:0; C22:1; C10:0; C18:3 n-3; C24:1	C20:4; C22:6; C8:0; C18:1	15	4	26	-0.0366201	4.66109	29.8586	5.4643
191	1190	C8:0; C18:3 n-6; C16:1; C22:1; C18:2; C24:1; C10:0; C18:3 n-3; C15:0; C12:0; C16:0; C14:0; C6:0; C20:4; C17:0	C18:0; C20:5; C22:6; C18:1	15	4	26	0.207473	3.59402	20.9084	4.57257
192	1191	C18:1; C12:0; C6:0; C15:0; C14:0; C22:6; C16:1; C10:0; C24:1; C8:0; C22:1; C18:3 n-3; C20:5; C20:4; C16:0	C17:0; C18:0; C18:3 n-6; C18:2	15	4	26	0.802631	1.7074	4.33534	2.08215
193	1192	C18:0; C12:0; C18:1; C16:0; C22:6; C17:0; C22:1; C16:1; C24:1; C14:0; C20:5; C15:0; C8:0; C6:0; C18:3 n-6	C10:0; C20:4; C18:2; C18:3 n-3	15	4	26	-0.49919	3.94733	19.232	4.38543
194	1193	C18:3 n-6; C16:0; C10:0; C20:4; C18:0; C24:1; C18:2; C20:5; C8:0; C18:3 n-3; C22:6; C16:1; C14:0; C17:0; C15:0	C18:1; C22:1; C12:0; C6:0	15	4	26	0.307347	3.85321	20.7774	4.55823
195	1194	C14:0; C8:0; C18:3 n-3; C18:2; C16:1; C16:0; C22:6; C6:0; C12:0; C20:4; C18:3 n-6; C22:1; C18:1; C24:1; C17:0	C10:0; C15:0; C18:0; C20:5	15	4	27	0.827301	2.64	11.1859	3.34453
196	1195	C16:0; C12:0; C17:0; C22:1; C10:0; C8:0; C18:1; C20:4; C14:0; C15:0; C20:5; C18:2; C18:3 n-3; C6:0; C24:1	C22:6; C18:0; C16:1; C18:3 n-6	15	4	24	-1.05998	4.00305	20.1563	4.48957
197	1196	C18:0; C16:1; C15:0; C18:2; C16:0; C20:5; C10:0; C8:0; C24:1; C22:1; C14:0; C22:6; C17:0; C18:1; C12:0	C6:0; C18:3 n-6; C18:3 n-3; C20:4	15	4	25	-0.701545	4.18959	18.4269	4.29266
198	1197	C8:0; C20:5; C18:0; C16:1; C14:0; C22:6; C18:2; C18:3 n-3; C18:1; C6:0; C22:1; C16:0; C17:0; C18:3 n-6; C24:1	C12:0; C20:4; C15:0; C10:0	15	4	26	0.775106	2.48386	10.5884	3.25398
199	1198	C18:1; C17:0; C18:3 n-6; C22:6; C14:0; C24:1; C22:1; C18:3 n-3; C16:1; C16:0; C8:0; C15:0; C6:0; C10:0; C20:5	C18:2; C20:4; C12:0; C18:0	15	4	26	0.581572	2.94374	12.6962	3.56317
200	1199	C18:1; C18:3 n-6; C18:0; C12:0; C22:6; C14:0; C17:0; C24:1; C18:3 n-3; C10:0; C8:0; C20:4; C15:0; C18:2; C22:1	C20:5; C16:0; C6:0; C16:1	15	4	26	0.319567	4.08981	19.9052	4.46152
201	1200	C14:0; C18:2; C20:5; C22:1; C18:3 n-3; C10:0; C16:0; C12:0; C15:0; C18:1; C8:0; C17:0; C18:3 n-6; C6:0; C16:1	C20:4; C22:6; C24:1; C18:0	15	4	26	-1.23755	4.1608	29.112	5.39555
202	1201	C18:1; C22:6; C17:0; C20:5; C24:1; C15:0; C18:2; C18:3 n-6; C8:0; C14:0; C10:0; C20:4; C12:0; C18:0; C16:1	C22:1; C6:0; C16:0; C18:3 n-3	15	4	26	0.444638	4.44423	24.1526	4.91453
203	1202	C16:0; C12:0; C14:0; C22:1; C20:4; C15:0; C20:5; C8:0; C10:0; C18:3 n-3; C22:6; C18:2; C16:1; C6:0; C18:0	C17:0; C18:3 n-6; C24:1; C18:1	15	4	26	0.805167	1.41408	3.58244	1.89273
204	1203	C20:5; C18:3 n-6; C18:3 n-3; C18:2; C10:0; C18:0; C17:0; C24:1; C16:1; C14:0; C6:0; C15:0; C22:1; C20:4; C12:0	C18:1; C22:6; C16:0; C8:0	15	4	24	0.267939	4.21137	34.5743	5.87999
205	1204	C18:2; C20:5; C18:3 n-3; C18:0; C24:1; C14:0; C17:0; C22:6; C16:1; C16:0; C22:1; C8:0; C15:0; C10:0; C18:1	C18:3 n-6; C20:4; C6:0; C12:0	15	4	25	-1.31754	5.22618	27.8468	5.27701
206	1205	C15:0; C18:2; C10:0; C14:0; C6:0; C17:0; C8:0; C22:6; C22:1; C18:1; C12:0; C18:0; C18:3 n-6; C16:1; C16:0	C24:1; C18:3 n-3; C20:4; C20:5	15	4	26	0.309226	3.88356	22.7474	4.76942
207	1206	C22:1; C16:0; C18:1; C18:2; C16:1; C10:0; C20:5; C24:1; C17:0; C22:6; C15:0; C6:0; C18:0; C20:4; C8:0	C18:3 n-6; C12:0; C18:3 n-3; C14:0	15	4	26	-4.19916	7.26153	63.5079	7.96918
208	1207	C10:0; C18:3 n-6; C18:2; C12:0; C22:1; C18:0; C16:0; C15:0; C14:0; C8:0; C20:4; C18:1; C18:3 n-3; C20:5; C16:1	C6:0; C17:0; C22:6; C24:1	15	4	24	0.0316313	4.42333	33.7113	5.80614
209	1208	C18:3 n-3; C6:0; C18:1; C24:1; C10:0; C18:3 n-6; C12:0; C16:0; C17:0; C20:5; C22:6; C8:0; C18:2; C20:4; C16:1	C15:0; C14:0; C22:1; C18:0	15	4	26	0.146564	2.12314	9.01819	3.00303
210	1209	C20:4; C18:1; C20:5; C18:0; C6:0; C17:0; C8:0; C22:6; C12:0; C18:2; C18:3 n-6; C18:3 n-3; C22:1; C24:1; C10:0	C16:1; C15:0; C16:0; C14:0	15	4	26	-0.757421	4.49566	23.0481	4.80084
211	1210	C22:6; C15:0; C18:3 n-6; C16:0; C18:1; C6:0; C18:3 n-3; C22:1; C10:0; C14:0; C18:0; C18:2; C17:0; C20:4; C20:5	C24:1; C12:0; C8:0; C16:1	15	4	26	0.745227	3.26867	14.0767	3.7519
212	1211	C14:0; C15:0; C6:0; C17:0; C8:0; C18:3 n-3; C12:0; C18:1; C20:5; C22:1; C10:0; C16:1; C16:0; C24:1; C20:4	C18:3 n-6; C22:6; C18:2; C18:0	15	4	24	-0.260673	3.68934	20.2849	4.50388
213	1212	C18:3 n-3; C6:0; C16:0; C20:5; C16:1; C14:0; C22:6; C18:2; C8:0; C18:0; C18:3 n-6; C15:0; C22:1; C10:0; C17:0	C18:1; C12:0; C24:1; C20:4	15	4	26	0.576022	2.76113	12.3243	3.5106
214	1213	C24:1; C16:1; C18:0; C18:3 n-3; C12:0; C16:0; C18:3 n-6; C6:0; C17:0; C14:0; C18:1; C15:0; C18:2; C20:5; C22:1	C20:4; C10:0; C8:0; C22:6	15	4	26	0.124543	5.33641	32.7668	5.72423
215	1214	C14:0; C18:1; C12:0; C18:3 n-3; C22:6; C22:1; C16:0; C18:3 n-6; C16:1; C24:1; C18:0; C20:5; C6:0; C15:0; C10:0	C18:2; C8:0; C20:4; C17:0	15	4	26	0.802353	2.35267	9.21319	3.03532
216	1215	C20:5; C18:2; C16:0; C18:3 n-3; C20:4; C14:0; C15:0; C22:1; C10:0; C24:1; C6:0; C8:0; C12:0; C17:0; C18:3 n-6	C18:1; C18:0; C22:6; C16:1	15	4	24	-0.732682	3.54387	23.5629	4.85416
217	1216	C10:0; C18:1; C16:1; C15:0; C20:4; C18:2; C20:5; C14:0; C18:0; C12:0; C17:0; C22:6; C8:0; C18:3 n-3; C6:0	C22:1; C24:1; C18:3 n-6; C16:0	15	4	25	-0.0632381	2.37677	8.98975	2.99829
218	1217	C18:2; C6:0; C8:0; C18:0; C18:1; C24:1; C15:0; C16:0; C18:3 n-6; C18:3 n-3; C20:4; C16:1; C22:1; C17:0; C20:5	C12:0; C14:0; C22:6; C10:0	15	4	24	-2.03236	7.88105	80.8423	8.99123
219	1218	C20:4; C18:2; C14:0; C12:0; C18:3 n-6; C22:6; C18:0; C18:1; C18:3 n-3; C24:1; C16:1; C22:1; C6:0; C16:0; C20:5	C15:0; C17:0; C10:0; C8:0	15	4	26	0.844539	2.95863	13.3551	3.65447
220	1219	C24:1; C20:4; C18:3 n-3; C14:0; C17:0; C20:5; C6:0; C18:3 n-6; C22:1; C22:6; C16:0; C18:0; C8:0; C15:0; C10:0	C12:0; C18:1; C18:2; C16:1	15	4	26	-2.5494	4.73308	24.5485	4.95465
221	1220	C16:1; C16:0; C14:0; C15:0; C18:3 n-6; C17:0; C24:1; C8:0; C20:5; C18:2; C18:1; C10:0; C18:3 n-3; C22:6; C12:0	C22:1; C6:0; C18:0; C20:4	15	4	26	0.291701	4.42054	24.4955	4.94929
222	1221	C18:3 n-3; C8:0; C14:0; C24:1; C16:1; C22:1; C10:0; C20:4; C16:0; C18:3 n-6; C6:0; C17:0; C20:5; C12:0; C15:0	C18:0; C18:1; C22:6; C18:2	15	4	24	-1.01539	4.55342	38.1899	6.1798
223	1222	C10:0; C24:1; C17:0; C20:5; C12:0; C22:6; C18:0; C18:1; C18:3 n-3; C18:2; C6:0; C15:0; C22:1; C16:1; C18:3 n-6	C16:0; C8:0; C14:0; C20:4	15	4	26	0.589947	3.78847	17.9675	4.23881
224	1223	C6:0; C12:0; C20:5; C18:3 n-6; C14:0; C16:1; C8:0; C24:1; C18:2; C15:0; C18:0; C10:0; C22:1; C22:6; C18:1	C16:0; C17:0; C18:3 n-3; C20:4	15	4	26	0.5728	2.97413	13.723	3.70446
225	1224	C22:6; C10:0; C20:5; C15:0; C24:1; C14:0; C18:3 n-6; C20:4; C18:1; C12:0; C16:1; C17:0; C6:0; C18:2; C22:1	C8:0; C16:0; C18:0; C18:3 n-3	15	4	26	0.850677	2.70206	10.5768	3.2522
226	1225	C20:5; C14:0; C18:3 n-6; C12:0; C22:1; C22:6; C24:1; C10:0; C18:2; C17:0; C8:0; C20:4; C16:0; C18:1; C6:0	C15:0; C18:3 n-3; C18:0; C16:1	15	4	26	0.87639	1.81724	4.38897	2.09499
227	1226	C20:4; C16:0; C18:0; C18:3 n-3; C12:0; C22:1; C24:1; C22:6; C16:1; C15:0; C14:0; C20:5; C18:2; C17:0; C8:0	C18:1; C10:0; C18:3 n-6; C6:0	15	4	26	-0.0462635	3.51068	17.6494	4.20112
228	1227	C10:0; C15:0; C20:4; C6:0; C22:1; C16:0; C18:1; C8:0; C24:1; C18:2; C16:1; C18:0; C20:5; C18:3 n-6; C12:0	C17:0; C18:3 n-3; C22:6; C14:0	15	4	24	-0.337257	4.84626	33.296	5.77027
229	1228	C20:4; C18:2; C22:6; C14:0; C18:3 n-6; C18:1; C17:0; C12:0; C16:0; C18:3 n-3; C22:1; C20:5; C6:0; C10:0; C24:1	C8:0; C18:0; C15:0; C16:1	15	4	26	0.884383	2.30287	7.40892	2.72193
230	1229	C17:0; C20:4; C14:0; C16:0; C18:3 n-3; C22:6; C24:1; C12:0; C22:1; C18:3 n-6; C18:2; C18:0; C18:1; C16:1; C6:0	C10:0; C15:0; C8:0; C20:5	15	4	26	0.603788	4.50803	23.2702	4.82392
231	1230	C14:0; C18:3 n-3; C20:5; C22:1; C10:0; C18:1; C16:0; C22:6; C6:0; C20:4; C17:0; C24:1; C12:0; C18:0; C8:0	C16:1; C18:2; C15:0; C18:3 n-6	15	4	26	-0.263721	3.77303	20.1472	4.48856
232	1231	C12:0; C14:0; C24:1; C10:0; C20:4; C16:0; C18:3 n-6; C20:5; C18:2; C8:0; C18:1; C22:6; C16:1; C15:0; C17:0	C6:0; C22:1; C18:0; C18:3 n-3	15	4	26	0.511125	4.43691	23.3492	4.83211
233	1232	C18:1; C18:2; C24:1; C22:6; C6:0; C18:3 n-6; C16:1; C10:0; C15:0; C14:0; C20:4; C18:3 n-3; C18:0; C20:5; C16:0	C8:0; C22:1; C12:0; C17:0	15	4	26	0.796055	3.16787	14.1867	3.76652
234	1233	C8:0; C18:3 n-3; C22:6; C10:0; C24:1; C12:0; C16:1; C6:0; C18:2; C17:0; C18:1; C16:0; C20:4; C15:0; C22:1	C18:0; C20:5; C14:0; C18:3 n-6	15	4	26	0.0523777	4.15859	22.5831	4.75217
235	1234	C18:2; C15:0; C24:1; C6:0; C20:4; C22:6; C18:3 n-6; C16:1; C8:0; C18:0; C17:0; C14:0; C18:3 n-3; C16:0; C20:5	C12:0; C18:1; C10:0; C22:1	15	4	26	0.42527	4.31317	22.6488	4.75907
236	1235	C14:0; C24:1; C22:1; C18:1; C6:0; C17:0; C18:0; C16:0; C20:4; C16:1; C12:0; C20:5; C22:6; C10:0; C18:2	C8:0; C18:3 n-6; C18:3 n-3; C15:0	15	4	26	0.771685	3.22928	12.2305	3.49722
237	1236	C22:6; C18:3 n-3; C18:1; C16:0; C24:1; C18:3 n-6; C22:1; C20:4; C14:0; C16:1; C8:0; C17:0; C18:0; C18:2; C12:0	C15:0; C20:5; C6:0; C10:0	15	4	26	0.634736	3.67709	17.0396	4.1279
238	1237	C16:0; C17:0; C18:3 n-3; C20:5; C15:0; C24:1; C18:3 n-6; C8:0; C6:0; C18:0; C22:6; C10:0; C14:0; C16:1; C18:2	C18:1; C20:4; C12:0; C22:1	15	4	26	0.16712	3.89651	19.5148	4.41755
239	1238	C22:1; C6:0; C24:1; C15:0; C8:0; C16:1; C18:2; C17:0; C20:5; C12:0; C22:6; C10:0; C18:3 n-6; C20:4; C14:0	C18:1; C16:0; C18:3 n-3; C18:0	15	4	26	0.743305	2.18801	9.15879	3.02635
240	1239	C24:1; C8:0; C10:0; C18:2; C20:4; C17:0; C20:5; C18:1; C18:0; C15:0; C16:1; C22:1; C12:0; C14:0; C6:0	C16:0; C18:3 n-6; C22:6; C18:3 n-3	15	4	24	0.132401	3.55624	19.6488	4.4327
241	1240	C18:3 n-3; C10:0; C14:0; C8:0; C18:2; C16:0; C18:0; C15:0; C20:4; C12:0; C22:1; C16:1; C18:3 n-6; C6:0; C20:5	C18:1; C17:0; C22:6; C24:1	15	4	24	-0.815337	3.35581	28.9538	5.38087
242	1241	C16:0; C14:0; C20:5; C16:1; C18:0; C6:0; C17:0; C22:6; C18:3 n-3; C18:3 n-6; C12:0; C20:4; C18:2; C15:0; C8:0	C22:1; C18:1; C10:0; C24:1	15	4	25	0.786613	2.44267	11.1175	3.3343
243	1242	C8:0; C14:0; C18:3 n-3; C16:1; C18:1; C22:6; C12:0; C16:0; C20:4; C10:0; C6:0; C24:1; C18:2; C22:1; C20:5	C18:0; C17:0; C15:0; C18:3 n-6	15	4	26	0.330658	1.91339	6.65612	2.57994
244	1243	C16:0; C22:6; C18:3 n-3; C15:0; C6:0; C18:0; C20:5; C17:0; C20:4; C8:0; C18:1; C18:3 n-6; C10:0; C16:1; C12:0	C18:2; C14:0; C22:1; C24:1	15	4	25	0.241656	2.55947	15.6432	3.95514
245	1244	C14:0; C16:0; C8:0; C22:6; C20:5; C15:0; C16:1; C18:0; C20:4; C6:0; C18:1; C10:0; C18:2; C22:1; C18:3 n-3	C18:3 n-6; C17:0; C12:0; C24:1	15	4	26	0.683035	2.76905	11.8415	3.44115
246	1245	C16:1; C22:1; C18:1; C8:0; C18:3 n-3; C14:0; C20:5; C18:0; C24:1; C6:0; C22:6; C12:0; C18:2; C15:0; C16:0	C18:3 n-6; C17:0; C10:0; C20:4	15	4	27	0.572436	3.46262	16.6145	4.07609
247	1246	C24:1; C12:0; C22:6; C18:3 n-3; C18:0; C16:1; C18:1; C15:0; C20:5; C20:4; C6:0; C18:2; C8:0; C17:0; C10:0	C16:0; C22:1; C14:0; C18:3 n-6	15	4	26	-0.782677	3.50519	18.2013	4.2663
248	1247	C18:3 n-6; C22:1; C15:0; C16:0; C14:0; C6:0; C18:0; C20:4; C16:1; C18:3 n-3; C18:1; C12:0; C8:0; C22:6; C24:1	C10:0; C17:0; C18:2; C20:5	15	4	26	0.747779	2.70614	10.5162	3.24287
249	1248	C8:0; C16:0; C6:0; C12:0; C16:1; C18:3 n-3; C20:5; C18:2; C22:6; C15:0; C18:3 n-6; C18:0; C22:1; C24:1; C18:1	C14:0; C17:0; C10:0; C20:4	15	4	27	0.471969	3.74775	20.4065	4.51735
250	1249	C20:5; C15:0; C24:1; C10:0; C12:0; C22:1; C18:3 n-6; C14:0; C17:0; C18:1; C20:4; C22:6; C16:1; C18:0; C18:2	C16:0; C6:0; C8:0; C18:3 n-3	15	4	26	0.752329	2.95455	11.584	3.40353
251	1250	C12:0; C14:0; C22:1; C18:3 n-6; C8:0; C20:5; C17:0; C16:1; C6:0; C16:0; C20:4; C18:3 n-3; C15:0; C18:0; C18:1	C10:0; C22:6; C18:2; C24:1	15	4	24	0.478924	3.84634	23.391	4.83643
252	1251	C24:1; C12:0; C18:0; C22:6; C20:5; C22:1; C10:0; C15:0; C20:4; C14:0; C8:0; C17:0; C16:0; C6:0; C16:1	C18:3 n-3; C18:3 n-6; C18:1; C18:2	15	4	26	-4.12853	4.82251	31.1033	5.57703
253	1252	C8:0; C20:5; C18:3 n-6; C17:0; C16:1; C15:0; C18:0; C20:4; C18:3 n-3; C22:6; C24:1; C16:0; C14:0; C12:0; C18:1	C22:1; C6:0; C10:0; C18:2	15	4	26	0.46773	3.87774	20.4221	4.51909
254	1253	C10:0; C24:1; C20:5; C18:3 n-6; C18:2; C16:1; C22:6; C22:1; C18:0; C18:1; C17:0; C14:0; C6:0; C12:0; C16:0	C20:4; C18:3 n-3; C8:0; C15:0	15	4	26	0.676649	3.6934	16.9222	4.11366
255	1254	C15:0; C6:0; C16:1; C18:2; C14:0; C22:6; C8:0; C18:0; C12:0; C16:0; C17:0; C18:3 n-3; C18:3 n-6; C10:0; C22:1	C20:4; C18:1; C20:5; C24:1	15	4	26	0.598593	2.14042	10.0729	3.17378
256	1255	C20:5; C16:1; C6:0; C12:0; C18:1; C18:3 n-6; C8:0; C17:0; C10:0; C14:0; C24:1; C22:6; C18:2; C15:0; C18:3 n-3	C20:4; C18:0; C16:0; C22:1	15	4	26	-0.553872	3.38336	17.1839	4.14534
257	1256	C18:3 n-3; C16:1; C20:4; C6:0; C18:1; C16:0; C12:0; C18:0; C20:5; C22:1; C18:3 n-6; C17:0; C18:2; C15:0; C8:0	C14:0; C10:0; C24:1; C22:6	15	4	24	0.291138	4.60798	30.3827	5.51205
258	1257	C20:5; C12:0; C22:1; C8:0; C16:1; C14:0; C18:3 n-6; C10:0; C16:0; C15:0; C18:1; C20:4; C18:2; C6:0; C18:3 n-3	C22:6; C24:1; C17:0; C18:0	15	4	24	-5.33251	3.59613	30.9455	5.56287
259	1258	C18:1; C14:0; C15:0; C20:5; C12:0; C22:6; C18:3 n-3; C17:0; C10:0; C16:1; C16:0; C22:1; C18:0; C6:0; C8:0	C18:2; C24:1; C18:3 n-6; C20:4	15	4	26	0.104054	3.02174	15.0834	3.88373
260	1259	C14:0; C24:1; C20:5; C18:0; C16:1; C8:0; C18:3 n-6; C20:4; C18:1; C12:0; C16:0; C18:2; C15:0; C17:0; C18:3 n-3	C6:0; C10:0; C22:1; C22:6	15	4	24	-0.0514631	6.39314	47.7522	6.9103
261	1260	C18:0; C22:6; C22:1; C18:3 n-3; C6:0; C14:0; C10:0; C17:0; C18:3 n-6; C8:0; C12:0; C16:1; C20:5; C15:0; C20:4	C18:1; C18:2; C24:1; C16:0	15	4	26	0.953009	1.06996	1.15643	1.07538
262	1261	C22:1; C18:3 n-6; C16:1; C20:5; C12:0; C6:0; C20:4; C17:0; C10:0; C18:0; C18:1; C14:0; C15:0; C18:2; C18:3 n-3	C16:0; C22:6; C8:0; C24:1	15	4	24	0.408986	4.19724	36.1081	6.009
263	1262	C22:1; C24:1; C10:0; C16:0; C18:3 n-3; C12:0; C6:0; C14:0; C8:0; C22:6; C17:0; C15:0; C16:1; C18:2; C18:0	C18:1; C20:4; C20:5; C18:3 n-6	15	4	26	-1.6548	3.21604	15.07	3.88201
264	1263	C18:2; C18:1; C8:0; C14:0; C18:0; C22:1; C10:0; C24:1; C18:3 n-6; C18:3 n-3; C16:0; C16:1; C17:0; C6:0; C20:5	C20:4; C15:0; C22:6; C12:0	15	4	26	-0.104677	5.01683	32.1351	5.66878
265	1264	C22:6; C14:0; C24:1; C18:3 n-6; C16:1; C15:0; C20:4; C17:0; C12:0; C18:2; C22:1; C8:0; C6:0; C18:1; C10:0	C18:0; C16:0; C18:3 n-3; C20:5	15	4	26	0.647302	3.16195	16.004	4.0005
266	1265	C18:2; C17:0; C22:1; C14:0; C18:3 n-6; C16:0; C24:1; C18:0; C18:1; C6:0; C22:6; C20:4; C15:0; C8:0; C12:0	C10:0; C20:5; C16:1; C18:3 n-3	15	4	26	-0.133712	3.1402	15.1423	3.89131
267	1266	C22:1; C8:0; C18:2; C24:1; C20:4; C18:0; C18:1; C16:1; C15:0; C22:6; C14:0; C10:0; C16:0; C18:3 n-6; C17:0	C18:3 n-3; C20:5; C6:0; C12:0	15	4	26	-109.927	4.95332	25.2602	5.02595
268	1267	C8:0; C22:6; C6:0; C18:3 n-6; C18:0; C16:0; C22:1; C24:1; C20:5; C16:1; C17:0; C18:3 n-3; C18:2; C18:1; C20:4	C15:0; C10:0; C14:0; C12:0	15	4	26	-0.21248	5.86083	57.7775	7.60115
269	1268	C18:1; C8:0; C16:1; C18:2; C22:1; C6:0; C12:0; C22:6; C18:3 n-6; C20:4; C24:1; C15:0; C14:0; C18:3 n-3; C10:0	C18:0; C16:0; C17:0; C20:5	15	4	27	0.749763	1.81164	8.19921	2.86343
270	1269	C10:0; C16:1; C17:0; C22:6; C20:4; C22:1; C12:0; C18:3 n-6; C15:0; C14:0; C18:0; C18:1; C20:5; C16:0; C8:0	C6:0; C24:1; C18:2; C18:3 n-3	15	4	26	0.390124	4.18335	21.5846	4.64593
271	1270	C6:0; C8:0; C14:0; C18:1; C18:3 n-3; C15:0; C10:0; C22:6; C18:0; C16:1; C22:1; C18:3 n-6; C18:2; C12:0; C20:4	C24:1; C17:0; C20:5; C16:0	15	4	26	0.763068	2.05827	7.75411	2.78462
272	1271	C20:5; C22:1; C18:2; C6:0; C22:6; C12:0; C8:0; C18:0; C24:1; C15:0; C10:0; C18:3 n-6; C14:0; C18:3 n-3; C20:4	C17:0; C18:1; C16:1; C16:0	15	4	26	0.646355	1.85327	5.83973	2.41655
273	1272	C24:1; C18:2; C18:1; C10:0; C22:1; C16:0; C15:0; C6:0; C16:1; C20:4; C17:0; C14:0; C18:3 n-6; C22:6; C12:0	C20:5; C18:3 n-3; C8:0; C18:0	15	4	26	0.677676	3.44428	16.9859	4.1214
274	1273	C22:6; C6:0; C18:3 n-6; C15:0; C20:4; C12:0; C18:2; C8:0; C18:1; C17:0; C18:3 n-3; C16:0; C10:0; C18:0; C20:5	C14:0; C22:1; C24:1; C16:1	15	4	25	-0.442531	3.23578	18.7147	4.32605
275	1274	C12:0; C18:3 n-3; C18:2; C17:0; C22:1; C6:0; C18:3 n-6; C18:1; C15:0; C24:1; C20:5; C20:4; C10:0; C16:0; C18:0	C22:6; C8:0; C16:1; C14:0	15	4	24	-0.393128	6.23081	43.3015	6.58039
276	1275	C22:1; C12:0; C24:1; C6:0; C18:3 n-6; C18:2; C15:0; C18:0; C18:1; C17:0; C20:4; C22:6; C10:0; C14:0; C18:3 n-3	C16:0; C20:5; C8:0; C16:1	15	4	26	0.659092	3.46239	16.0159	4.00199
277	1276	C22:6; C20:5; C18:1; C18:2; C16:0; C16:1; C24:1; C12:0; C17:0; C6:0; C8:0; C18:3 n-3; C18:3 n-6; C18:0; C15:0	C10:0; C14:0; C22:1; C20:4	15	4	26	0.453649	3.56777	19.0532	4.365
278	1277	C18:3 n-3; C20:5; C15:0; C12:0; C18:0; C18:2; C18:3 n-6; C22:1; C8:0; C14:0; C6:0; C17:0; C20:4; C16:0; C22:6	C24:1; C18:1; C16:1; C10:0	15	4	26	0.803173	2.17601	8.07458	2.84158
279	1278	C24:1; C22:1; C18:3 n-6; C18:0; C22:6; C16:0; C10:0; C14:0; C17:0; C8:0; C20:5; C16:1; C18:3 n-3; C6:0; C15:0	C20:4; C12:0; C18:1; C18:2	15	4	26	-1.24141	3.06631	13.4365	3.66558
280	1279	C16:0; C18:3 n-3; C18:2; C18:1; C18:0; C8:0; C12:0; C24:1; C22:1; C15:0; C14:0; C18:3 n-6; C6:0; C17:0; C16:1	C20:5; C22:6; C20:4; C10:0	15	4	27	0.533926	3.07774	11.1493	3.33906
281	1280	C18:0; C8:0; C22:1; C15:0; C20:4; C16:1; C20:5; C17:0; C10:0; C24:1; C18:2; C6:0; C18:3 n-6; C22:6; C12:0	C18:1; C16:0; C18:3 n-3; C14:0	15	4	26	0.232997	3.25602	17.1291	4.13873
282	1281	C18:3 n-3; C18:0; C18:1; C14:0; C16:1; C22:6; C10:0; C15:0; C6:0; C17:0; C12:0; C18:2; C24:1; C8:0; C22:1	C20:4; C20:5; C18:3 n-6; C16:0	15	4	26	0.476087	2.85606	10.4262	3.22896
283	1282	C18:3 n-6; C15:0; C20:4; C16:0; C18:2; C24:1; C17:0; C18:3 n-3; C22:6; C6:0; C10:0; C18:1; C20:5; C22:1; C18:0	C8:0; C16:1; C14:0; C12:0	15	4	26	-1.6228	7.18358	65.6512	8.10254
284	1283	C22:6; C14:0; C6:0; C18:1; C20:5; C18:3 n-6; C18:3 n-3; C16:0; C12:0; C8:0; C22:1; C18:0; C24:1; C18:2; C17:0	C16:1; C15:0; C10:0; C20:4	15	4	26	0.686631	3.2311	12.5948	3.54891
285	1284	C18:3 n-3; C8:0; C15:0; C12:0; C10:0; C20:5; C16:1; C18:2; C18:3 n-6; C17:0; C22:6; C20:4; C22:1; C6:0; C16:0	C18:1; C24:1; C18:0; C14:0	15	4	26	0.555475	2.0069	8.96805	2.99467
286	1285	C16:0; C17:0; C18:3 n-3; C15:0; C12:0; C18:0; C22:1; C24:1; C6:0; C20:5; C10:0; C8:0; C18:2; C22:6; C20:4	C18:3 n-6; C18:1; C14:0; C16:1	15	4	26	-41.6136	5.46406	36.4652	6.03865
287	1286	C18:1; C18:3 n-6; C20:4; C8:0; C6:0; C18:2; C15:0; C12:0; C22:1; C16:0; C17:0; C24:1; C22:6; C20:5; C16:1	C10:0; C18:3 n-3; C18:0; C14:0	15	4	26	0.638745	3.47604	16.9112	4.11232
288	1287	C18:0; C22:1; C18:3 n-3; C12:0; C15:0; C18:2; C16:0; C10:0; C8:0; C24:1; C20:5; C16:1; C6:0; C20:4; C18:1	C18:3 n-6; C17:0; C22:6; C14:0	15	4	24	-2.30374	4.50707	28.6258	5.35031
289	1288	C17:0; C18:3 n-6; C15:0; C18:3 n-3; C6:0; C16:0; C22:6; C20:4; C18:1; C8:0; C10:0; C12:0; C20:5; C22:1; C18:0	C14:0; C24:1; C16:1; C18:2	15	4	26	-0.294795	3.98955	21.4933	4.63609
290	1289	C17:0; C16:0; C18:0; C15:0; C18:2; C20:4; C22:1; C16:1; C10:0; C12:0; C8:0; C18:1; C18:3 n-6; C22:6; C18:3 n-3	C6:0; C20:5; C14:0; C24:1	15	4	26	0.315822	4.4808	23.4177	4.83918
291	1290	C18:3 n-3; C18:2; C20:4; C18:3 n-6; C10:0; C20:5; C17:0; C16:0; C12:0; C18:0; C18:1; C6:0; C22:1; C14:0; C22:6	C8:0; C24:1; C15:0; C16:1	15	4	26	0.878166	2.48043	7.7989	2.79265
292	1291	C16:1; C16:0; C6:0; C22:1; C18:3 n-3; C18:1; C18:0; C18:2; C8:0; C22:6; C10:0; C15:0; C18:3 n-6; C12:0; C24:1	C20:4; C14:0; C20:5; C17:0	15	4	26	0.112156	3.29712	19.7375	4.44269
293	1292	C16:0; C18:3 n-6; C22:6; C15:0; C12:0; C20:5; C22:1; C18:0; C10:0; C18:3 n-3; C16:1; C18:1; C14:0; C24:1; C6:0	C18:2; C17:0; C8:0; C20:4	15	4	26	0.802353	2.35267	9.21319	3.03532
294	1293	C18:2; C17:0; C18:0; C22:6; C20:4; C16:0; C20:5; C10:0; C22:1; C15:0; C18:3 n-6; C6:0; C18:1; C14:0; C8:0	C24:1; C18:3 n-3; C12:0; C16:1	15	4	26	0.633689	3.36971	13.4017	3.66083
295	1294	C22:6; C18:1; C6:0; C20:5; C18:3 n-3; C8:0; C10:0; C22:1; C16:1; C18:0; C18:3 n-6; C20:4; C24:1; C12:0; C15:0	C16:0; C18:2; C17:0; C14:0	15	4	26	0.66109	1.93458	6.76682	2.60131
296	1295	C17:0; C20:5; C18:0; C18:3 n-3; C20:4; C15:0; C18:3 n-6; C6:0; C8:0; C24:1; C22:1; C18:2; C10:0; C12:0; C18:1	C14:0; C16:1; C22:6; C16:0	15	4	24	-3.55122	5.11202	34.0329	5.83377
297	1296	C20:5; C18:3 n-6; C18:3 n-3; C16:1; C17:0; C16:0; C20:4; C22:1; C12:0; C15:0; C14:0; C6:0; C22:6; C24:1; C10:0	C18:2; C18:0; C18:1; C8:0	15	4	26	0.953485	1.19204	2.25596	1.50199
298	1297	C18:2; C18:3 n-6; C12:0; C24:1; C14:0; C17:0; C6:0; C20:5; C18:0; C20:4; C8:0; C10:0; C16:0; C16:1; C18:1	C22:6; C18:3 n-3; C15:0; C22:1	15	4	24	-0.147656	5.30403	35.1623	5.92978
299	1298	C16:0; C18:1; C12:0; C16:1; C20:4; C17:0; C14:0; C24:1; C8:0; C22:6; C18:0; C18:3 n-6; C6:0; C20:5; C10:0	C15:0; C18:3 n-3; C22:1; C18:2	15	4	26	0.27909	4.57496	26.551	5.15277
300	1299	C20:5; C14:0; C22:1; C22:6; C16:0; C12:0; C10:0; C17:0; C16:1; C20:4; C6:0; C18:3 n-3; C24:1; C18:1; C18:0	C18:3 n-6; C18:2; C8:0; C15:0	15	4	26	0.830872	2.68841	8.31631	2.8838
301	1300	C20:4; C17:0; C15:0; C18:0; C22:6; C20:5; C18:1; C18:3 n-6; C18:3 n-3; C6:0; C16:0; C12:0; C10:0; C24:1; C8:0	C16:1; C14:0; C18:2; C22:1	15	4	26	-0.877893	4.07035	22.808	4.77578
302	1301	C18:1; C16:0; C12:0; C22:6; C16:1; C6:0; C15:0; C17:0; C10:0; C20:5; C22:1; C14:0; C8:0; C20:4; C18:2	C18:0; C24:1; C18:3 n-3; C18:3 n-6	15	4	26	0.641661	3.14148	12.7233	3.56698
303	1302	C18:2; C8:0; C22:1; C20:4; C18:3 n-6; C10:0; C12:0; C15:0; C18:0; C18:1; C16:0; C6:0; C14:0; C24:1; C22:6	C18:3 n-3; C20:5; C17:0; C16:1	15	4	26	0.487667	2.88777	15.9204	3.99004
304	1303	C20:5; C16:0; C17:0; C6:0; C15:0; C22:6; C16:1; C10:0; C8:0; C18:0; C20:4; C18:3 n-3; C14:0; C18:2; C18:3 n-6	C24:1; C22:1; C12:0; C18:1	15	4	25	0.454945	3.33055	20.6086	4.53967
305	1304	C18:1; C20:4; C8:0; C18:2; C14:0; C18:0; C22:6; C17:0; C16:1; C10:0; C16:0; C20:5; C18:3 n-6; C18:3 n-3; C6:0	C12:0; C24:1; C15:0; C22:1	15	4	25	0.444662	3.63508	22.0209	4.69264
306	1305	C18:1; C20:5; C14:0; C12:0; C24:1; C18:3 n-3; C16:0; C18:2; C18:3 n-6; C17:0; C6:0; C8:0; C16:1; C10:0; C20:4	C22:6; C22:1; C15:0; C18:0	15	4	24	-7.21733	4.77811	37.0137	6.08389
307	1306	C14:0; C8:0; C24:1; C18:3 n-3; C20:4; C18:3 n-6; C12:0; C16:0; C6:0; C22:6; C16:1; C20:5; C18:0; C17:0; C18:2	C15:0; C10:0; C22:1; C18:1	15	4	26	0.83791	2.27087	8.36834	2.89281
308	1307	C18:2; C20:5; C8:0; C24:1; C12:0; C18:1; C15:0; C22:1; C17:0; C20:4; C14:0; C10:0; C16:1; C16:0; C22:6	C18:0; C18:3 n-6; C6:0; C18:3 n-3	15	4	26	0.503496	3.82606	17.8889	4.22953
309	1308	C18:3 n-6; C20:5; C18:2; C8:0; C22:1; C6:0; C18:0; C18:1; C18:3 n-3; C14:0; C17:0; C22:6; C10:0; C12:0; C15:0	C20:4; C16:1; C16:0; C24:1	15	4	26	0.0924699	3.00305	13.0833	3.61708
310	1309	C15:0; C18:1; C12:0; C16:1; C8:0; C14:0; C18:0; C20:5; C17:0; C20:4; C18:3 n-3; C6:0; C10:0; C16:0; C22:1	C18:2; C24:1; C18:3 n-6; C22:6	15	4	24	-0.242034	3.79372	19.9112	4.4622
311	1310	C18:3 n-6; C22:6; C14:0; C12:0; C20:4; C18:0; C24:1; C6:0; C17:0; C18:1; C16:1; C16:0; C15:0; C18:3 n-3; C22:1	C10:0; C8:0; C18:2; C20:5	15	4	26	-1.22212	4.73219	25.6715	5.06671
312	1311	C8:0; C18:3 n-6; C16:0; C16:1; C14:0; C6:0; C20:5; C12:0; C18:3 n-3; C24:1; C18:0; C22:1; C22:6; C18:2; C15:0	C17:0; C18:1; C20:4; C10:0	15	4	26	0.794115	1.915	7.94089	2.81796
313	1312	C18:3 n-3; C16:1; C12:0; C18:2; C22:6; C18:3 n-6; C20:4; C20:5; C10:0; C17:0; C22:1; C15:0; C18:0; C18:1; C24:1	C16:0; C6:0; C14:0; C8:0	15	4	26	0.770499	3.00691	11.1311	3.33632
314	1313	C22:6; C20:4; C15:0; C10:0; C14:0; C18:3 n-6; C17:0; C18:0; C18:3 n-3; C18:2; C16:0; C8:0; C18:1; C6:0; C22:1	C24:1; C12:0; C20:5; C16:1	15	4	26	0.279352	4.58618	25.3777	5.03762
315	1314	C22:6; C18:3 n-6; C16:0; C20:4; C18:1; C20:5; C22:1; C14:0; C6:0; C10:0; C24:1; C18:3 n-3; C16:1; C17:0; C15:0	C8:0; C18:0; C18:2; C12:0	15	4	26	0.89919	2.04746	5.32139	2.30681
316	1315	C18:3 n-3; C16:1; C20:4; C17:0; C22:6; C18:0; C18:2; C12:0; C15:0; C22:1; C10:0; C8:0; C16:0; C6:0; C20:5	C18:3 n-6; C24:1; C18:1; C14:0	15	4	26	-0.168164	3.15507	16.387	4.04808
317	1316	C8:0; C18:0; C18:3 n-6; C15:0; C6:0; C14:0; C22:6; C22:1; C12:0; C17:0; C24:1; C18:1; C18:3 n-3; C16:0; C20:4	C18:2; C10:0; C20:5; C16:1	15	4	26	0.0798077	3.33194	12.8604	3.58615
318	1317	C10:0; C12:0; C20:5; C18:3 n-3; C18:1; C22:1; C16:1; C22:6; C15:0; C6:0; C16:0; C18:2; C24:1; C18:0; C14:0	C20:4; C18:3 n-6; C17:0; C8:0	15	4	26	0.629908	3.63399	17.3812	4.16908
319	1318	C8:0; C12:0; C17:0; C18:0; C18:3 n-6; C20:4; C10:0; C20:5; C6:0; C16:1; C22:1; C18:3 n-3; C16:0; C22:6; C18:1	C15:0; C24:1; C14:0; C18:2	15	4	26	0.648833	2.26843	8.20459	2.86437
320	1319	C12:0; C16:0; C8:0; C14:0; C17:0; C6:0; C22:1; C22:6; C15:0; C18:0; C16:1; C24:1; C18:3 n-3; C18:1; C20:4	C10:0; C18:3 n-6; C18:2; C20:5	15	4	25	0.00196595	3.69499	14.7662	3.84268
321	1320	C18:3 n-6; C20:4; C6:0; C14:0; C10:0; C12:0; C22:1; C8:0; C15:0; C18:1; C18:2; C22:6; C20:5; C16:1; C18:3 n-3	C16:0; C17:0; C24:1; C18:0	15	4	26	-2.94517	0.923869	0.924157	0.961331
322	1321	C14:0; C16:0; C6:0; C24:1; C22:1; C18:0; C16:1; C12:0; C15:0; C18:2; C17:0; C8:0; C18:3 n-3; C18:1; C10:0	C22:6; C20:4; C18:3 n-6; C20:5	15	4	26	-2.85577	5.30706	37.4506	6.11969
323	1322	C10:0; C22:1; C16:0; C8:0; C20:5; C14:0; C20:4; C18:0; C18:3 n-6; C24:1; C15:0; C18:1; C22:6; C6:0; C16:1	C12:0; C18:2; C18:3 n-3; C17:0	15	4	26	0.495623	3.46248	17.0146	4.12487
324	1323	C16:0; C18:3 n-6; C12:0; C14:0; C6:0; C10:0; C18:0; C18:2; C16:1; C8:0; C17:0; C20:4; C22:6; C24:1; C20:5	C22:1; C18:1; C18:3 n-3; C15:0	15	4	26	0.452514	3.34636	18.8865	4.34586
325	1324	C22:6; C20:4; C16:0; C8:0; C16:1; C22:1; C6:0; C17:0; C18:0; C14:0; C24:1; C18:1; C20:5; C18:3 n-6; C10:0	C18:2; C15:0; C18:3 n-3; C12:0	15	4	26	0.498053	3.7188	17.823	4.22173
326	1325	C8:0; C20:5; C22:1; C6:0; C18:1; C18:2; C14:0; C17:0; C16:1; C20:4; C12:0; C15:0; C22:6; C10:0; C18:0	C18:3 n-3; C24:1; C18:3 n-6; C16:0	15	4	26	0.660731	2.81135	11.0346	3.32184
327	1326	C6:0; C18:2; C18:0; C16:1; C14:0; C20:4; C20:5; C10:0; C18:1; C17:0; C16:0; C22:6; C12:0; C15:0; C8:0	C18:3 n-6; C22:1; C24:1; C18:3 n-3	15	4	25	0.411748	3.83742	18.7654	4.33191
328	1327	C18:2; C20:4; C20:5; C10:0; C17:0; C15:0; C22:1; C18:1; C16:0; C8:0; C18:3 n-6; C12:0; C22:6; C16:1; C6:0	C24:1; C14:0; C18:3 n-3; C18:0	15	4	26	0.4519	3.78298	19.726	4.4414
329	1328	C20:5; C15:0; C8:0; C24:1; C18:1; C22:6; C18:3 n-3; C10:0; C6:0; C16:0; C20:4; C18:3 n-6; C18:2; C17:0; C18:0	C22:1; C14:0; C12:0; C16:1	15	4	26	-2.30629	7.38273	76.1136	8.72431
330	1329	C18:0; C20:5; C16:0; C18:3 n-3; C20:4; C16:1; C10:0; C14:0; C15:0; C18:2; C17:0; C18:3 n-6; C22:6; C12:0; C22:1	C18:1; C24:1; C8:0; C6:0	15	4	26	0.877705	1.92765	6.42921	2.53559
331	1330	C12:0; C16:1; C24:1; C10:0; C20:5; C18:1; C18:3 n-6; C8:0; C14:0; C22:1; C18:0; C6:0; C15:0; C22:6; C18:2	C17:0; C20:4; C18:3 n-3; C16:0	15	4	26	0.5728	2.97413	13.723	3.70446
332	1331	C8:0; C18:3 n-3; C18:1; C15:0; C6:0; C18:3 n-6; C20:5; C10:0; C16:1; C16:0; C22:1; C22:6; C18:2; C14:0; C17:0	C18:0; C24:1; C12:0; C20:4	15	4	26	0.692765	2.90717	12.2351	3.49787
333	1332	C10:0; C18:3 n-6; C18:1; C20:5; C18:3 n-3; C22:6; C6:0; C15:0; C12:0; C14:0; C22:1; C18:0; C20:4; C8:0; C17:0	C18:2; C16:0; C16:1; C24:1	15	4	26	0.706763	2.09473	6.15727	2.48138
334	1333	C10:0; C18:1; C16:0; C15:0; C22:6; C20:5; C18:3 n-6; C18:3 n-3; C18:2; C17:0; C14:0; C16:1; C8:0; C20:4; C18:0	C24:1; C22:1; C12:0; C6:0	15	4	25	0.369626	4.99076	31.6161	5.62282
335	1334	C20:4; C8:0; C12:0; C20:5; C22:1; C24:1; C15:0; C17:0; C14:0; C6:0; C10:0; C18:3 n-3; C18:0; C16:0; C18:2	C18:1; C16:1; C18:3 n-6; C22:6	15	4	24	-7.47131	4.42915	22.4458	4.7377
336	1335	C18:0; C18:3 n-6; C14:0; C20:4; C10:0; C17:0; C15:0; C20:5; C8:0; C12:0; C22:1; C18:1; C16:1; C16:0; C24:1	C22:6; C18:3 n-3; C6:0; C18:2	15	4	24	-1.29144	5.27951	32.8146	5.7284
337	1336	C15:0; C18:3 n-3; C18:0; C18:1; C22:1; C8:0; C22:6; C6:0; C16:1; C18:3 n-6; C17:0; C20:5; C24:1; C12:0; C14:0	C16:0; C20:4; C18:2; C10:0	15	4	26	0.717992	2.73046	10.2248	3.19762
338	1337	C12:0; C8:0; C6:0; C18:3 n-6; C20:5; C16:0; C18:0; C24:1; C14:0; C20:4; C10:0; C18:1; C22:6; C16:1; C17:0	C18:3 n-3; C18:2; C22:1; C15:0	15	4	26	0.27909	4.57496	26.551	5.15277
339	1338	C18:2; C18:1; C18:3 n-6; C12:0; C16:0; C20:5; C6:0; C20:4; C22:6; C17:0; C15:0; C18:3 n-3; C14:0; C10:0; C22:1	C24:1; C18:0; C16:1; C8:0	15	4	26	0.894497	2.13893	6.80742	2.6091
340	1339	C12:0; C14:0; C18:3 n-6; C18:2; C20:4; C22:6; C10:0; C18:3 n-3; C16:0; C8:0; C18:1; C16:1; C6:0; C24:1; C18:0	C20:5; C15:0; C22:1; C17:0	15	4	26	0.612054	2.75718	12.4591	3.52975
341	1340	C6:0; C22:6; C16:1; C10:0; C18:1; C17:0; C16:0; C24:1; C18:0; C12:0; C18:3 n-3; C18:3 n-6; C18:2; C15:0; C14:0	C20:4; C8:0; C20:5; C22:1	15	4	26	0.64718	3.52211	15.8212	3.97759
342	1341	C17:0; C15:0; C20:5; C10:0; C22:1; C20:4; C22:6; C18:2; C6:0; C14:0; C18:3 n-3; C16:1; C18:3 n-6; C12:0; C18:1	C18:0; C16:0; C24:1; C8:0	15	4	26	0.952804	1.53583	3.28559	1.81262
343	1342	C18:2; C12:0; C16:1; C16:0; C18:0; C18:3 n-3; C14:0; C22:1; C24:1; C8:0; C18:1; C18:3 n-6; C22:6; C15:0; C10:0	C17:0; C20:4; C20:5; C6:0	15	4	25	0.492735	2.94708	16.1091	4.01362
344	1343	C17:0; C24:1; C12:0; C6:0; C18:1; C22:6; C18:0; C20:4; C16:0; C15:0; C14:0; C18:3 n-3; C16:1; C20:5; C18:3 n-6	C22:1; C10:0; C8:0; C18:2	15	4	26	0.614805	4.11108	19.7582	4.44502
345	1344	C18:2; C16:1; C18:3 n-3; C20:4; C20:5; C6:0; C18:1; C18:3 n-6; C17:0; C10:0; C22:1; C18:0; C14:0; C12:0; C8:0	C24:1; C22:6; C15:0; C16:0	15	4	24	-5.82263	3.543	30.9586	5.56404
346	1345	C22:1; C20:5; C16:1; C18:2; C18:3 n-3; C14:0; C20:4; C8:0; C22:6; C24:1; C18:0; C6:0; C15:0; C16:0; C10:0	C17:0; C12:0; C18:1; C18:3 n-6	15	4	26	0.579307	2.50359	11.4649	3.38599
347	1346	C8:0; C24:1; C20:5; C18:2; C18:1; C17:0; C12:0; C10:0; C20:4; C15:0; C22:6; C6:0; C16:0; C18:0; C16:1	C14:0; C18:3 n-3; C22:1; C18:3 n-6	15	4	26	-0.148954	4.37481	23.7524	4.87364
348	1347	C20:5; C10:0; C24:1; C6:0; C16:1; C15:0; C18:3 n-6; C16:0; C14:0; C20:4; C17:0; C18:1; C8:0; C18:0; C18:2	C18:3 n-3; C12:0; C22:6; C22:1	15	4	24	-0.170497	5.83862	39.6068	6.29339
349	1348	C18:2; C16:1; C6:0; C24:1; C15:0; C22:1; C10:0; C17:0; C20:4; C8:0; C22:6; C18:3 n-6; C20:5; C14:0; C18:1	C18:3 n-3; C12:0; C16:0; C18:0	15	4	26	0.792895	2.69373	10.3141	3.21156
350	1349	C18:3 n-3; C6:0; C8:0; C18:0; C18:1; C20:4; C16:1; C15:0; C18:2; C12:0; C16:0; C10:0; C14:0; C22:6; C24:1	C20:5; C18:3 n-6; C22:1; C17:0	15	4	26	0.467847	3.2785	15.0056	3.8737
351	1350	C14:0; C20:4; C10:0; C18:1; C16:1; C18:0; C22:1; C24:1; C16:0; C6:0; C15:0; C20:5; C17:0; C12:0; C18:2	C22:6; C18:3 n-6; C18:3 n-3; C8:0	15	4	24	0.211484	4.417	25.4501	5.04481
352	1351	C16:1; C24:1; C20:5; C10:0; C18:3 n-6; C22:6; C18:1; C18:0; C16:0; C8:0; C17:0; C15:0; C14:0; C18:3 n-3; C12:0	C18:2; C20:4; C22:1; C6:0	15	4	26	0.0531883	4.08271	22.2069	4.71242
353	1352	C20:4; C12:0; C17:0; C14:0; C10:0; C6:0; C22:6; C8:0; C18:1; C15:0; C20:5; C16:1; C18:3 n-3; C18:2; C24:1	C22:1; C18:3 n-6; C18:0; C16:0	15	4	26	-0.153167	2.57683	9.77928	3.12718
354	1353	C24:1; C22:6; C6:0; C15:0; C16:0; C18:1; C22:1; C16:1; C18:3 n-3; C17:0; C8:0; C12:0; C18:0; C20:4; C10:0	C18:2; C18:3 n-6; C20:5; C14:0	15	4	26	-2.45267	4.35557	22.2333	4.71522
355	1354	C17:0; C18:3 n-6; C22:1; C16:1; C22:6; C18:2; C12:0; C10:0; C14:0; C8:0; C6:0; C20:4; C20:5; C18:3 n-3; C24:1	C16:0; C18:0; C15:0; C18:1	15	4	26	0.788251	1.43754	3.5551	1.8855
356	1355	C15:0; C8:0; C17:0; C16:0; C18:3 n-3; C16:1; C22:1; C10:0; C18:0; C6:0; C14:0; C20:5; C22:6; C12:0; C18:3 n-6	C18:1; C18:2; C24:1; C20:4	15	4	26	0.538913	2.20119	8.6425	2.93981
357	1356	C24:1; C15:0; C17:0; C16:0; C10:0; C16:1; C22:1; C22:6; C14:0; C20:5; C18:3 n-6; C18:1; C18:3 n-3; C6:0; C8:0	C12:0; C20:4; C18:2; C18:0	15	4	26	0.581572	2.94374	12.6962	3.56317
358	1357	C18:1; C18:0; C18:3 n-3; C17:0; C18:2; C18:3 n-6; C12:0; C10:0; C20:4; C24:1; C14:0; C22:6; C20:5; C16:1; C16:0	C6:0; C8:0; C22:1; C15:0	15	4	26	0.811905	3.2863	13.206	3.63401
359	1358	C16:1; C6:0; C22:1; C18:3 n-6; C12:0; C18:1; C18:2; C14:0; C17:0; C20:5; C24:1; C18:3 n-3; C18:0; C16:0; C15:0	C22:6; C10:0; C8:0; C20:4	15	4	26	0.124543	5.33641	32.7668	5.72423
360	1359	C6:0; C8:0; C16:1; C14:0; C18:2; C20:4; C18:3 n-6; C20:5; C16:0; C17:0; C18:3 n-3; C12:0; C24:1; C10:0; C22:1	C18:0; C18:1; C15:0; C22:6	15	4	24	-0.746238	3.43415	29.0293	5.38789
361	1360	C22:1; C10:0; C18:1; C14:0; C18:3 n-3; C6:0; C18:3 n-6; C12:0; C24:1; C15:0; C18:2; C16:0; C22:6; C18:0; C8:0	C20:4; C16:1; C20:5; C17:0	15	4	26	0.25772	3.12022	16.4923	4.06107
362	1361	C8:0; C20:4; C18:3 n-3; C10:0; C22:1; C18:0; C20:5; C18:1; C24:1; C18:3 n-6; C18:2; C16:0; C17:0; C6:0; C22:6	C15:0; C16:1; C14:0; C12:0	15	4	26	-1.20075	6.54588	60.9578	7.80755
363	1362	C24:1; C16:0; C16:1; C6:0; C12:0; C15:0; C22:1; C18:3 n-6; C20:4; C22:6; C8:0; C14:0; C17:0; C10:0; C18:3 n-3	C18:2; C20:5; C18:0; C18:1	15	4	26	0.681333	2.25938	8.61035	2.93434
364	1363	C16:0; C24:1; C8:0; C17:0; C18:3 n-6; C22:6; C12:0; C18:0; C18:1; C18:2; C14:0; C15:0; C22:1; C18:3 n-3; C20:5	C10:0; C6:0; C20:4; C16:1	15	4	26	0.0353548	3.96326	17.6852	4.20538
365	1364	C6:0; C12:0; C18:3 n-6; C18:2; C17:0; C22:6; C16:1; C20:4; C16:0; C8:0; C24:1; C18:3 n-3; C20:5; C18:0; C15:0	C10:0; C18:1; C14:0; C22:1	15	4	26	0.647484	2.58807	12.2962	3.5066
366	1365	C22:6; C18:0; C18:3 n-3; C16:0; C18:3 n-6; C20:4; C15:0; C18:2; C6:0; C10:0; C20:5; C17:0; C14:0; C12:0; C24:1	C16:1; C18:1; C22:1; C8:0	15	4	26	0.732301	2.94834	11.3835	3.37394
367	1366	C16:1; C15:0; C10:0; C16:0; C18:3 n-6; C17:0; C20:5; C18:2; C8:0; C18:1; C20:4; C6:0; C12:0; C18:3 n-3; C18:0	C24:1; C22:6; C22:1; C14:0	15	4	23	-2.68585	4.59215	35.7879	5.9823
368	1367	C14:0; C24:1; C20:5; C18:3 n-3; C8:0; C20:4; C12:0; C18:0; C18:3 n-6; C15:0; C22:1; C18:2; C6:0; C16:0; C17:0	C18:1; C10:0; C16:1; C22:6	15	4	24	-0.0389213	3.93126	23.7231	4.87063
369	1368	C18:3 n-6; C6:0; C22:6; C22:1; C16:1; C10:0; C16:0; C14:0; C18:3 n-3; C18:1; C8:0; C18:2; C20:4; C24:1; C17:0	C12:0; C18:0; C20:5; C15:0	15	4	27	0.747414	3.08682	12.9924	3.6045
370	1369	C16:0; C8:0; C22:1; C22:6; C18:3 n-6; C10:0; C18:3 n-3; C15:0; C24:1; C14:0; C18:2; C20:5; C18:1; C20:4; C16:1	C17:0; C6:0; C12:0; C18:0	15	4	26	0.796567	2.57402	10.8724	3.29734
371	1370	C8:0; C16:0; C17:0; C18:0; C24:1; C20:5; C14:0; C18:2; C22:6; C15:0; C20:4; C6:0; C10:0; C18:3 n-3; C18:3 n-6	C22:1; C18:1; C12:0; C16:1	15	4	26	-0.0324351	4.61243	24.3498	4.93456
372	1371	C17:0; C16:1; C6:0; C18:0; C10:0; C18:1; C24:1; C18:3 n-6; C22:1; C16:0; C18:3 n-3; C20:4; C22:6; C15:0; C8:0	C14:0; C20:5; C18:2; C12:0	15	4	26	-7.1916	6.9901	60.779	7.79609
373	1372	C8:0; C17:0; C22:1; C20:5; C22:6; C15:0; C14:0; C24:1; C18:3 n-6; C12:0; C20:4; C18:0; C16:1; C18:1; C10:0	C18:3 n-3; C16:0; C6:0; C18:2	15	4	26	0.27519	4.11707	21.5951	4.64705
374	1373	C8:0; C18:3 n-6; C24:1; C10:0; C12:0; C18:1; C22:1; C17:0; C18:0; C20:4; C18:2; C16:0; C14:0; C20:5; C15:0	C18:3 n-3; C22:6; C6:0; C16:1	15	4	24	-0.635285	4.56218	27.372	5.23183
375	1374	C24:1; C14:0; C18:3 n-3; C22:6; C8:0; C16:1; C18:1; C18:0; C20:4; C17:0; C16:0; C10:0; C22:1; C18:2; C15:0	C12:0; C18:3 n-6; C6:0; C20:5	15	4	25	-1.57265	4.79422	24.252	4.92464
376	1375	C20:5; C18:1; C14:0; C18:0; C16:0; C10:0; C8:0; C16:1; C22:1; C24:1; C18:3 n-3; C20:4; C22:6; C6:0; C12:0	C18:2; C18:3 n-6; C17:0; C15:0	15	4	26	0.787285	1.6948	4.59732	2.14414
377	1376	C18:0; C8:0; C22:1; C15:0; C20:5; C18:2; C18:1; C6:0; C17:0; C22:6; C18:3 n-6; C20:4; C18:3 n-3; C16:0; C10:0	C12:0; C16:1; C14:0; C24:1	15	4	26	-1.52913	7.14259	71.3079	8.4444
378	1377	C14:0; C18:2; C12:0; C22:6; C6:0; C20:5; C18:1; C10:0; C16:0; C18:3 n-6; C22:1; C20:4; C24:1; C17:0; C18:3 n-3	C16:1; C8:0; C18:0; C15:0	15	4	26	0.884383	2.30287	7.40892	2.72193
379	1378	C22:1; C20:5; C18:2; C10:0; C16:1; C18:3 n-3; C16:0; C24:1; C6:0; C15:0; C8:0; C20:4; C12:0; C18:3 n-6; C18:0	C14:0; C17:0; C18:1; C22:6	15	4	24	-2.13089	4.55748	38.4978	6.20466
380	1379	C16:1; C10:0; C22:1; C8:0; C15:0; C20:5; C12:0; C18:3 n-3; C14:0; C24:1; C22:6; C18:0; C16:0; C6:0; C18:3 n-6	C20:4; C18:1; C17:0; C18:2	15	4	26	0.540636	1.96415	7.80623	2.79396
381	1380	C18:3 n-3; C16:1; C18:1; C10:0; C18:2; C14:0; C20:5; C20:4; C22:1; C12:0; C8:0; C22:6; C18:3 n-6; C24:1; C16:0	C18:0; C6:0; C17:0; C15:0	15	4	26	0.683624	2.60989	12.4658	3.53069
382	1381	C17:0; C24:1; C14:0; C18:2; C18:0; C16:1; C22:1; C22:6; C18:3 n-6; C6:0; C10:0; C12:0; C15:0; C16:0; C18:3 n-3	C18:1; C20:5; C20:4; C8:0	15	4	26	0.274669	2.80731	13.6296	3.69183
383	1382	C15:0; C20:5; C22:1; C24:1; C18:1; C18:2; C16:1; C14:0; C10:0; C12:0; C18:0; C8:0; C20:4; C17:0; C16:0	C6:0; C22:6; C18:3 n-3; C18:3 n-6	15	4	24	-0.593946	4.72452	27.4247	5.23686
384	1383	C24:1; C17:0; C22:6; C18:3 n-3; C18:3 n-6; C15:0; C16:1; C10:0; C20:5; C14:0; C12:0; C18:1; C6:0; C20:4; C8:0	C16:0; C18:0; C22:1; C18:2	15	4	26	0.582155	2.21282	8.23584	2.86981
385	1384	C6:0; C14:0; C12:0; C18:3 n-3; C15:0; C16:0; C18:0; C22:6; C22:1; C10:0; C20:5; C17:0; C18:1; C24:1; C18:2	C16:1; C8:0; C18:3 n-6; C20:4	15	4	26	-0.124881	5.22122	29.0913	5.39364
386	1385	C6:0; C16:0; C20:4; C24:1; C20:5; C12:0; C16:1; C18:3 n-6; C17:0; C22:6; C18:3 n-3; C15:0; C18:2; C18:1; C22:1	C14:0; C18:0; C8:0; C10:0	15	4	26	0.654432	4.12319	21.9196	4.68184
387	1386	C20:5; C24:1; C16:1; C22:6; C18:3 n-6; C16:0; C15:0; C18:1; C14:0; C10:0; C17:0; C18:3 n-3; C18:2; C8:0; C18:0	C6:0; C22:1; C12:0; C20:4	15	4	26	0.108123	5.12547	27.3339	5.22818
388	1387	C8:0; C18:1; C22:6; C16:1; C17:0; C12:0; C18:3 n-6; C6:0; C14:0; C20:5; C15:0; C16:0; C18:3 n-3; C10:0; C18:0	C20:4; C18:2; C24:1; C22:1	15	4	25	0.154806	3.40022	18.1086	4.25542
389	1388	C16:0; C18:2; C8:0; C18:3 n-6; C18:3 n-3; C14:0; C17:0; C20:4; C15:0; C6:0; C22:6; C24:1; C16:1; C22:1; C18:1	C10:0; C18:0; C20:5; C12:0	15	4	27	0.689367	3.36998	14.92	3.86264
390	1389	C18:3 n-6; C18:1; C18:3 n-3; C8:0; C20:5; C15:0; C6:0; C20:4; C24:1; C22:1; C16:1; C16:0; C18:0; C17:0; C10:0	C12:0; C18:2; C14:0; C22:6	15	4	24	-4.75286	7.99604	76.2936	8.73462
391	1390	C14:0; C6:0; C10:0; C18:1; C18:3 n-6; C18:2; C22:6; C18:3 n-3; C12:0; C17:0; C8:0; C18:0; C16:0; C16:1; C22:1	C24:1; C20:5; C20:4; C15:0	15	4	26	0.74925	2.36972	8.49044	2.91384
392	1391	C6:0; C10:0; C16:0; C18:3 n-3; C14:0; C24:1; C18:2; C22:1; C15:0; C8:0; C18:1; C16:1; C17:0; C12:0; C20:4	C18:3 n-6; C18:0; C20:5; C22:6	15	4	25	0.318181	3.4353	16.5798	4.07182
393	1392	C16:1; C18:3 n-3; C20:5; C18:2; C18:1; C24:1; C16:0; C17:0; C15:0; C10:0; C8:0; C14:0; C22:6; C12:0; C22:1	C18:3 n-6; C6:0; C20:4; C18:0	15	4	25	0.112132	4.3989	24.2048	4.91984
394	1393	C16:1; C17:0; C16:0; C22:1; C24:1; C18:3 n-6; C18:3 n-3; C20:5; C6:0; C10:0; C14:0; C8:0; C12:0; C18:0; C18:2	C15:0; C20:4; C22:6; C18:1	15	4	26	-0.994953	4.2375	27.7421	5.26708
395	1394	C24:1; C16:0; C18:3 n-6; C17:0; C15:0; C18:3 n-3; C10:0; C18:0; C14:0; C18:1; C22:6; C20:5; C6:0; C20:4; C22:1	C16:1; C12:0; C18:2; C8:0	15	4	26	0.239191	3.52035	14.8749	3.8568
396	1395	C17:0; C18:2; C20:5; C8:0; C12:0; C18:3 n-3; C22:6; C18:1; C10:0; C24:1; C14:0; C15:0; C6:0; C16:1; C22:1	C16:0; C18:0; C20:4; C18:3 n-6	15	4	27	-0.0833806	3.10434	15.0706	3.88209
397	1396	C18:3 n-3; C18:2; C10:0; C14:0; C18:1; C16:0; C16:1; C12:0; C17:0; C20:4; C6:0; C22:6; C24:1; C15:0; C8:0	C22:1; C18:3 n-6; C20:5; C18:0	15	4	26	0.493825	3.40195	14.9812	3.87056
398	1397	C24:1; C18:2; C12:0; C15:0; C17:0; C18:0; C6:0; C22:6; C20:5; C18:3 n-3; C16:0; C16:1; C18:3 n-6; C8:0; C18:1	C10:0; C22:1; C14:0; C20:4	15	4	26	0.453649	3.56777	19.0532	4.365
399	1398	C14:0; C18:3 n-6; C17:0; C20:5; C24:1; C20:4; C16:1; C22:6; C8:0; C10:0; C22:1; C18:2; C15:0; C18:0; C18:1	C16:0; C12:0; C18:3 n-3; C6:0	15	4	26	0.509372	3.72561	16.7884	4.09737
400	1399	C20:4; C16:0; C18:2; C10:0; C18:3 n-3; C15:0; C12:0; C18:0; C6:0; C18:1; C20:5; C22:1; C18:3 n-6; C8:0; C16:1	C22:6; C17:0; C14:0; C24:1	15	4	24	-2.00136	4.40276	32.83	5.72974
401	1400	C18:0; C14:0; C6:0; C12:0; C20:5; C22:6; C18:3 n-6; C18:1; C15:0; C17:0; C24:1; C20:4; C16:1; C8:0; C18:2	C10:0; C18:3 n-3; C22:1; C16:0	15	4	26	0.710703	3.42039	16.4256	4.05285
402	1401	C18:3 n-3; C22:6; C22:1; C16:1; C18:2; C18:1; C17:0; C15:0; C24:1; C14:0; C6:0; C8:0; C18:0; C20:4; C10:0	C18:3 n-6; C16:0; C20:5; C12:0	15	4	26	0.345246	4.08844	19.9154	4.46267
403	1402	C24:1; C16:1; C18:2; C17:0; C20:4; C18:3 n-3; C8:0; C16:0; C22:6; C14:0; C22:1; C18:3 n-6; C18:1; C18:0; C20:5	C12:0; C15:0; C6:0; C10:0	15	4	26	0.717082	3.18855	13.664	3.69648
404	1403	C18:1; C20:5; C18:2; C18:3 n-6; C12:0; C22:6; C16:1; C24:1; C17:0; C10:0; C6:0; C22:1; C16:0; C18:0; C14:0	C8:0; C20:4; C15:0; C18:3 n-3	15	4	26	0.676649	3.6934	16.9222	4.11366
405	1404	C22:1; C17:0; C20:5; C24:1; C6:0; C18:2; C16:0; C18:0; C18:3 n-3; C18:1; C20:4; C10:0; C16:1; C12:0; C15:0	C14:0; C18:3 n-6; C8:0; C22:6	15	4	24	-0.422651	6.22143	44.7981	6.69314
406	1405	C12:0; C22:6; C10:0; C18:2; C16:0; C20:4; C18:3 n-6; C18:1; C8:0; C18:3 n-3; C16:1; C24:1; C18:0; C20:5; C6:0	C22:1; C17:0; C14:0; C15:0	15	4	26	0.0805602	1.99869	9.20072	3.03327
407	1406	C17:0; C15:0; C6:0; C16:0; C18:3 n-3; C12:0; C14:0; C18:0; C16:1; C8:0; C20:4; C22:1; C18:1; C22:6; C18:3 n-6	C18:2; C24:1; C20:5; C10:0	15	4	26	0.758362	2.88174	10.6971	3.27064
408	1407	C16:0; C22:1; C12:0; C18:3 n-3; C22:6; C8:0; C16:1; C20:4; C18:0; C20:5; C14:0; C18:3 n-6; C18:1; C18:2; C10:0	C24:1; C17:0; C15:0; C6:0	15	4	26	0.746942	2.28548	9.96126	3.15615
409	1408	C22:6; C18:2; C20:5; C24:1; C22:1; C18:0; C16:1; C8:0; C18:3 n-6; C16:0; C6:0; C20:4; C12:0; C17:0; C15:0	C14:0; C10:0; C18:1; C18:3 n-3	15	4	26	0.000870217	3.21669	15.4082	3.92533
410	1409	C18:0; C14:0; C18:3 n-6; C16:0; C20:4; C10:0; C6:0; C16:1; C15:0; C22:6; C20:5; C18:3 n-3; C17:0; C18:2; C24:1	C18:1; C8:0; C12:0; C22:1	15	4	26	0.672901	3.38394	14.8866	3.85831
411	1410	C18:0; C22:6; C18:3 n-6; C18:2; C10:0; C18:1; C16:1; C17:0; C6:0; C15:0; C24:1; C8:0; C22:1; C20:5; C20:4	C16:0; C12:0; C18:3 n-3; C14:0	15	4	26	-0.831317	6.29531	57.3564	7.5734
412	1411	C16:1; C22:6; C16:0; C20:5; C18:2; C12:0; C14:0; C6:0; C15:0; C17:0; C18:3 n-6; C8:0; C24:1; C18:3 n-3; C20:4	C22:1; C10:0; C18:1; C18:0	15	4	26	0.85093	1.94852	7.77755	2.78883
413	1412	C18:0; C17:0; C18:3 n-3; C22:6; C6:0; C8:0; C10:0; C24:1; C18:3 n-6; C16:1; C18:1; C18:2; C20:4; C22:1; C16:0	C15:0; C12:0; C14:0; C20:5	15	4	27	-0.459637	6.02102	50.4326	7.10159
414	1413	C6:0; C16:0; C15:0; C16:1; C20:4; C18:2; C8:0; C18:0; C18:3 n-3; C18:3 n-6; C24:1; C18:1; C12:0; C20:5; C17:0	C10:0; C14:0; C22:6; C22:1	15	4	24	0.139694	4.79959	32.3557	5.68821
415	1414	C18:1; C12:0; C15:0; C14:0; C22:6; C18:2; C16:1; C8:0; C20:5; C24:1; C6:0; C17:0; C18:3 n-6; C10:0; C18:3 n-3	C20:4; C22:1; C16:0; C18:0	15	4	26	-0.553872	3.38336	17.1839	4.14534
416	1415	C12:0; C24:1; C10:0; C15:0; C18:3 n-3; C8:0; C6:0; C18:0; C20:5; C22:1; C18:2; C18:1; C17:0; C14:0; C16:0	C20:4; C16:1; C18:3 n-6; C22:6	15	4	24	-28.3541	6.38971	42.6109	6.5277
417	1416	C18:2; C18:1; C12:0; C20:4; C20:5; C16:0; C18:3 n-3; C22:1; C18:3 n-6; C14:0; C24:1; C10:0; C17:0; C6:0; C18:0	C22:6; C8:0; C15:0; C16:1	15	4	24	0.526664	3.95402	24.1949	4.91883
418	1417	C24:1; C22:6; C20:5; C20:4; C18:3 n-6; C16:0; C6:0; C12:0; C15:0; C18:0; C16:1; C22:1; C18:1; C10:0; C14:0	C8:0; C18:2; C17:0; C18:3 n-3	15	4	26	0.573708	3.80718	20.7956	4.56022
419	1418	C10:0; C18:1; C6:0; C22:6; C24:1; C18:3 n-6; C12:0; C20:5; C18:3 n-3; C18:0; C8:0; C15:0; C16:0; C16:1; C18:2	C20:4; C14:0; C17:0; C22:1	15	4	26	-0.424909	3.35781	18.7067	4.32512
420	1419	C22:6; C17:0; C12:0; C22:1; C10:0; C18:2; C18:0; C18:1; C14:0; C20:5; C16:0; C18:3 n-6; C6:0; C20:4; C15:0	C8:0; C18:3 n-3; C24:1; C16:1	15	4	26	0.88115	2.3972	6.39221	2.52828
421	1420	C22:1; C18:3 n-6; C22:6; C16:0; C10:0; C18:2; C17:0; C24:1; C6:0; C18:0; C8:0; C20:5; C20:4; C14:0; C16:1	C15:0; C12:0; C18:3 n-3; C18:1	15	4	26	0.720342	2.57754	9.85115	3.13865
422	1421	C18:3 n-6; C20:4; C24:1; C6:0; C20:5; C22:6; C16:0; C14:0; C18:2; C22:1; C15:0; C18:0; C18:1; C16:1; C10:0	C8:0; C18:3 n-3; C17:0; C12:0	15	4	26	0.771936	2.79162	11.6535	3.41373
423	1422	C16:1; C18:3 n-3; C22:1; C8:0; C18:0; C18:1; C15:0; C18:2; C20:5; C6:0; C24:1; C14:0; C16:0; C22:6; C17:0	C12:0; C18:3 n-6; C10:0; C20:4	15	4	27	-0.578266	5.50881	30.7932	5.54916
424	1423	C16:1; C18:3 n-6; C22:1; C8:0; C18:1; C22:6; C20:4; C24:1; C16:0; C18:2; C6:0; C20:5; C15:0; C18:0; C18:3 n-3	C10:0; C14:0; C12:0; C17:0	15	4	26	-0.39028	5.92674	63.7482	7.98425
425	1424	C16:0; C6:0; C17:0; C14:0; C22:6; C20:5; C18:2; C18:0; C18:3 n-6; C16:1; C12:0; C18:3 n-3; C20:4; C22:1; C18:1	C24:1; C8:0; C10:0; C15:0	15	4	26	0.842854	3.20515	13.8562	3.72239
426	1425	C15:0; C20:5; C6:0; C22:6; C12:0; C22:1; C18:0; C20:4; C17:0; C8:0; C14:0; C24:1; C16:0; C10:0; C18:3 n-6	C18:2; C18:1; C18:3 n-3; C16:1	15	4	26	-4.66825	4.66296	31.5088	5.61327
427	1426	C8:0; C18:2; C17:0; C18:3 n-6; C6:0; C16:1; C22:6; C20:4; C20:5; C14:0; C18:3 n-3; C10:0; C15:0; C16:0; C18:0	C22:1; C24:1; C12:0; C18:1	15	4	25	0.454945	3.33055	20.6086	4.53967
428	1427	C18:3 n-3; C14:0; C22:6; C18:3 n-6; C18:0; C20:4; C16:0; C6:0; C22:1; C24:1; C18:1; C8:0; C15:0; C10:0; C17:0	C18:2; C16:1; C20:5; C12:0	15	4	26	-2.31313	4.89768	25.321	5.032
429	1428	C16:1; C20:5; C12:0; C15:0; C18:3 n-6; C18:2; C6:0; C22:1; C17:0; C16:0; C8:0; C18:1; C20:4; C22:6; C10:0	C24:1; C18:0; C14:0; C18:3 n-3	15	4	26	0.4519	3.78298	19.726	4.4414
430	1429	C20:4; C12:0; C18:1; C16:1; C18:0; C18:3 n-3; C14:0; C18:3 n-6; C16:0; C22:6; C22:1; C8:0; C6:0; C20:5; C10:0	C18:2; C24:1; C17:0; C15:0	15	4	26	0.959582	0.842621	0.890711	0.943775
431	1430	C22:6; C16:1; C6:0; C12:0; C18:0; C18:1; C22:1; C20:5; C20:4; C24:1; C18:3 n-6; C8:0; C18:2; C18:3 n-3; C14:0	C10:0; C16:0; C15:0; C17:0	15	4	26	0.792839	3.22041	11.7934	3.43416
432	1431	C18:3 n-6; C10:0; C22:6; C18:2; C8:0; C16:0; C18:0; C16:1; C20:4; C18:1; C17:0; C14:0; C24:1; C22:1; C18:3 n-3	C20:5; C15:0; C6:0; C12:0	15	4	26	0.497778	4.09249	19.4934	4.41514
433	1432	C18:3 n-3; C6:0; C18:0; C18:1; C24:1; C18:3 n-6; C14:0; C18:2; C22:1; C20:4; C8:0; C16:1; C12:0; C10:0; C17:0	C15:0; C22:6; C20:5; C16:0	15	4	26	0.109102	4.04081	25.5327	5.05299
434	1433	C18:0; C24:1; C18:1; C16:1; C20:4; C18:3 n-6; C17:0; C18:3 n-3; C8:0; C18:2; C14:0; C10:0; C16:0; C22:6; C15:0	C22:1; C12:0; C6:0; C20:5	15	4	26	0.144549	5.21936	27.4082	5.23529
435	1434	C6:0; C18:1; C16:0; C16:1; C20:4; C12:0; C18:2; C18:3 n-3; C15:0; C22:6; C14:0; C24:1; C18:0; C8:0; C22:1	C10:0; C18:3 n-6; C17:0; C20:5	15	4	26	0.661971	3.29318	14.766	3.84265
436	1435	C16:0; C24:1; C17:0; C8:0; C18:3 n-6; C6:0; C22:1; C20:4; C10:0; C18:2; C18:0; C15:0; C22:6; C18:3 n-3; C12:0	C20:5; C16:1; C18:1; C14:0	15	4	27	-5.2611	5.66581	36.0274	6.00229
437	1436	C22:6; C15:0; C10:0; C17:0; C12:0; C22:1; C18:1; C16:1; C14:0; C18:3 n-6; C18:0; C20:5; C24:1; C6:0; C18:2	C20:4; C16:0; C8:0; C18:3 n-3	15	4	26	0.636656	3.74084	17.1064	4.13599
438	1437	C22:1; C16:1; C8:0; C10:0; C6:0; C18:2; C14:0; C18:1; C18:3 n-6; C22:6; C20:5; C16:0; C15:0; C18:3 n-3; C20:4	C17:0; C18:0; C12:0; C24:1	15	4	26	0.830936	2.28288	7.00065	2.64587
439	1438	C18:3 n-3; C16:0; C22:6; C24:1; C18:2; C12:0; C8:0; C16:1; C18:1; C18:3 n-6; C22:1; C14:0; C17:0; C6:0; C10:0	C20:5; C20:4; C18:0; C15:0	15	4	26	0.758451	2.13423	8.19238	2.86223
440	1439	C18:1; C22:6; C20:4; C18:2; C20:5; C16:0; C14:0; C16:1; C18:3 n-6; C18:0; C22:1; C8:0; C24:1; C18:3 n-3; C12:0	C6:0; C15:0; C17:0; C10:0	15	4	26	0.850298	2.45219	9.83034	3.13534
441	1440	C18:0; C14:0; C22:1; C22:6; C6:0; C12:0; C18:1; C16:0; C15:0; C8:0; C18:3 n-3; C18:3 n-6; C20:5; C17:0; C16:1	C24:1; C10:0; C18:2; C20:4	15	4	26	0.753147	2.78831	10.2399	3.19999
442	1441	C15:0; C22:1; C18:1; C18:0; C10:0; C20:5; C18:3 n-6; C22:6; C18:2; C24:1; C14:0; C12:0; C6:0; C20:4; C8:0	C16:0; C18:3 n-3; C16:1; C17:0	15	4	26	0.863184	1.75106	4.30302	2.07437
443	1442	C18:0; C22:1; C10:0; C20:5; C12:0; C16:0; C18:3 n-6; C17:0; C8:0; C24:1; C14:0; C15:0; C16:1; C18:2; C18:1	C20:4; C22:6; C6:0; C18:3 n-3	15	4	25	-1.12416	5.51203	33.8777	5.82046
444	1443	C16:1; C17:0; C18:1; C12:0; C22:6; C8:0; C22:1; C24:1; C14:0; C18:3 n-6; C20:5; C18:0; C18:3 n-3; C10:0; C20:4	C15:0; C16:0; C6:0; C18:2	15	4	26	0.635403	3.38043	14.2565	3.77578
445	1444	C24:1; C15:0; C22:1; C18:3 n-6; C10:0; C18:3 n-3; C18:0; C8:0; C17:0; C12:0; C22:6; C18:1; C6:0; C20:5; C16:1	C20:4; C14:0; C18:2; C16:0	15	4	26	-0.0815877	3.13864	14.3672	3.79041
446	1445	C18:0; C10:0; C18:3 n-3; C18:2; C24:1; C17:0; C12:0; C22:1; C16:0; C8:0; C18:3 n-6; C16:1; C18:1; C6:0; C14:0	C15:0; C20:5; C20:4; C22:6	15	4	27	0.495212	3.16274	12.3179	3.50968
447	1446	C18:1; C18:0; C20:5; C12:0; C6:0; C16:0; C10:0; C20:4; C18:2; C24:1; C18:3 n-3; C15:0; C8:0; C22:6; C18:3 n-6	C16:1; C14:0; C22:1; C17:0	15	4	26	-0.705383	3.40948	20.4092	4.51765
448	1447	C24:1; C8:0; C18:3 n-3; C20:5; C10:0; C18:1; C20:4; C18:2; C17:0; C18:0; C14:0; C6:0; C22:1; C12:0; C16:0	C18:3 n-6; C16:1; C22:6; C15:0	15	4	24	-1.20557	4.40837	20.7395	4.55407
449	1448	C16:0; C20:4; C18:3 n-3; C18:3 n-6; C22:6; C22:1; C8:0; C18:1; C20:5; C17:0; C6:0; C10:0; C14:0; C18:2; C24:1	C15:0; C16:1; C18:0; C12:0	15	4	26	0.592281	3.35379	15.7814	3.97258
450	1449	C20:5; C8:0; C18:3 n-6; C16:0; C16:1; C12:0; C10:0; C15:0; C18:0; C6:0; C24:1; C18:2; C18:1; C20:4; C14:0	C18:3 n-3; C22:1; C22:6; C17:0	15	4	24	-0.214494	5.11259	36.1138	6.00947
451	1450	C18:3 n-3; C18:2; C22:1; C15:0; C6:0; C18:0; C8:0; C18:3 n-6; C18:1; C24:1; C14:0; C20:5; C17:0; C10:0; C12:0	C20:4; C16:1; C16:0; C22:6	15	4	26	-2.25874	4.21726	26.5949	5.15703
452	1451	C18:3 n-3; C18:2; C14:0; C24:1; C6:0; C17:0; C12:0; C22:6; C16:0; C10:0; C20:4; C18:1; C22:1; C16:1; C8:0	C15:0; C18:0; C18:3 n-6; C20:5	15	4	26	0.577217	3.24554	13.8252	3.71823
453	1452	C18:2; C16:1; C22:1; C18:3 n-6; C20:4; C6:0; C18:3 n-3; C18:1; C10:0; C24:1; C8:0; C20:5; C22:6; C14:0; C12:0	C15:0; C18:0; C17:0; C16:0	15	4	26	-329.593	8.26486	69.6786	8.34737
454	1453	C18:0; C6:0; C10:0; C20:4; C15:0; C24:1; C8:0; C17:0; C22:1; C12:0; C14:0; C16:1; C16:0; C18:2; C18:3 n-6	C18:3 n-3; C20:5; C22:6; C18:1	15	4	26	-0.362338	3.82776	17.9443	4.23608
455	1454	C18:0; C20:4; C8:0; C18:2; C18:1; C15:0; C18:3 n-3; C17:0; C10:0; C16:1; C22:6; C20:5; C14:0; C18:3 n-6; C12:0	C16:0; C6:0; C22:1; C24:1	15	4	25	0.474223	3.30996	18.9751	4.35604
456	1455	C14:0; C20:5; C18:0; C22:6; C18:2; C12:0; C20:4; C6:0; C16:0; C18:3 n-6; C24:1; C16:1; C8:0; C15:0; C17:0	C18:3 n-3; C18:1; C10:0; C22:1	15	4	26	0.501528	3.38727	18.9939	4.3582
457	1456	C18:2; C18:3 n-6; C16:1; C14:0; C6:0; C15:0; C24:1; C22:6; C20:4; C18:1; C12:0; C18:0; C16:0; C22:1; C17:0	C18:3 n-3; C10:0; C8:0; C20:5	15	4	26	-2.65806	4.63053	22.3751	4.73024
458	1457	C18:3 n-6; C22:1; C22:6; C17:0; C10:0; C20:5; C6:0; C8:0; C18:1; C18:2; C15:0; C16:0; C14:0; C12:0; C20:4	C18:0; C16:1; C24:1; C18:3 n-3	15	4	26	0.8497	2.00338	5.3901	2.32166
459	1458	C20:4; C15:0; C17:0; C20:5; C24:1; C8:0; C16:0; C18:1; C18:3 n-3; C16:1; C10:0; C22:1; C18:2; C22:6; C18:3 n-6	C18:0; C14:0; C6:0; C12:0	15	4	26	-0.47591	6.29628	55.4989	7.44976
460	1459	C18:1; C18:3 n-3; C20:5; C12:0; C6:0; C16:0; C10:0; C20:4; C8:0; C22:6; C18:3 n-6; C15:0; C18:0; C17:0; C22:1	C16:1; C24:1; C14:0; C18:2	15	4	26	-0.294795	3.98955	21.4933	4.63609
461	1460	C16:1; C18:2; C22:1; C18:0; C14:0; C15:0; C18:1; C16:0; C12:0; C6:0; C24:1; C10:0; C20:4; C18:3 n-6; C18:3 n-3	C8:0; C22:6; C20:5; C17:0	15	4	26	0.642367	3.76811	19.6111	4.42845
462	1461	C18:2; C20:4; C18:3 n-3; C10:0; C14:0; C18:0; C18:3 n-6; C16:0; C24:1; C15:0; C8:0; C22:6; C20:5; C16:1; C22:1	C12:0; C18:1; C17:0; C6:0	15	4	26	0.650165	2.53852	12.0313	3.46861
463	1462	C8:0; C17:0; C18:0; C14:0; C20:5; C22:6; C16:1; C6:0; C16:0; C18:3 n-3; C18:3 n-6; C15:0; C18:2; C12:0; C20:4	C18:1; C22:1; C10:0; C24:1	15	4	25	0.786613	2.44267	11.1175	3.3343
464	1463	C16:1; C18:3 n-3; C18:2; C22:6; C22:1; C20:4; C17:0; C14:0; C16:0; C12:0; C18:0; C18:3 n-6; C6:0; C18:1; C20:5	C24:1; C15:0; C8:0; C10:0	15	4	26	0.842854	3.20515	13.8562	3.72239
465	1464	C24:1; C20:5; C17:0; C10:0; C6:0; C18:3 n-3; C20:4; C16:0; C18:0; C12:0; C18:2; C22:1; C14:0; C16:1; C18:3 n-6	C8:0; C15:0; C18:1; C22:6	15	4	24	0.32381	4.30229	34.8136	5.90031
466	1465	C18:0; C14:0; C8:0; C6:0; C18:3 n-6; C22:6; C16:1; C18:3 n-3; C17:0; C20:5; C24:1; C12:0; C10:0; C16:0; C20:4	C18:1; C15:0; C22:1; C18:2	15	4	26	0.775313	2.03383	5.31549	2.30554
467	1466	C22:1; C14:0; C10:0; C16:0; C18:3 n-3; C22:6; C12:0; C18:0; C20:4; C8:0; C17:0; C18:2; C15:0; C16:1; C24:1	C18:3 n-6; C6:0; C20:5; C18:1	15	4	25	-0.936038	3.49258	16.5334	4.06613
468	1467	C20:5; C18:1; C6:0; C18:3 n-3; C12:0; C18:3 n-6; C24:1; C22:6; C16:1; C20:4; C15:0; C8:0; C16:0; C18:0; C22:1	C18:2; C17:0; C10:0; C14:0	15	4	26	0.704829	2.4052	11.6778	3.41728
469	1468	C22:1; C12:0; C18:2; C16:1; C16:0; C18:1; C22:6; C15:0; C18:3 n-6; C17:0; C14:0; C6:0; C18:3 n-3; C20:5; C10:0	C24:1; C18:0; C8:0; C20:4	15	4	26	0.835972	2.69788	10.6461	3.26284
470	1469	C18:2; C12:0; C15:0; C8:0; C24:1; C20:5; C20:4; C18:1; C18:3 n-6; C22:6; C16:0; C22:1; C6:0; C14:0; C16:1	C18:3 n-3; C18:0; C10:0; C17:0	15	4	26	0.865282	2.41192	8.76553	2.96066
471	1470	C18:3 n-3; C22:6; C22:1; C24:1; C18:2; C20:5; C10:0; C18:3 n-6; C14:0; C16:1; C18:0; C8:0; C15:0; C6:0; C16:0	C18:1; C20:4; C12:0; C17:0	15	4	26	0.52755	2.6775	12.7915	3.57652
472	1471	C8:0; C18:3 n-6; C18:0; C24:1; C22:1; C12:0; C20:5; C18:3 n-3; C10:0; C6:0; C15:0; C22:6; C18:2; C16:1; C14:0	C20:4; C17:0; C16:0; C18:1	15	4	26	0.536341	1.88125	8.13377	2.85198
473	1472	C15:0; C18:3 n-6; C18:0; C16:1; C18:2; C16:0; C8:0; C12:0; C10:0; C20:5; C22:1; C24:1; C22:6; C17:0; C6:0	C20:4; C14:0; C18:3 n-3; C18:1	15	4	26	-2.87548	4.261	24.4766	4.94738
474	1473	C17:0; C18:2; C20:5; C18:3 n-6; C18:1; C18:3 n-3; C15:0; C10:0; C14:0; C18:0; C6:0; C16:0; C22:6; C22:1; C20:4	C24:1; C12:0; C8:0; C16:1	15	4	26	0.745227	3.26867	14.0767	3.7519
475	1474	C18:3 n-6; C12:0; C22:6; C18:2; C17:0; C20:4; C18:3 n-3; C22:1; C24:1; C8:0; C10:0; C16:1; C16:0; C15:0; C6:0	C18:1; C18:0; C14:0; C20:5	15	4	27	0.239563	3.47873	19.0936	4.36962
476	1475	C8:0; C18:1; C16:0; C18:2; C16:1; C18:0; C22:1; C15:0; C18:3 n-3; C24:1; C12:0; C10:0; C6:0; C20:5; C22:6	C14:0; C18:3 n-6; C20:4; C17:0	15	4	27	-1.54885	4.56421	26.8258	5.17936
477	1476	C20:5; C18:2; C10:0; C6:0; C15:0; C14:0; C20:4; C8:0; C16:0; C22:1; C18:1; C18:3 n-3; C12:0; C18:0; C18:3 n-6	C24:1; C16:1; C22:6; C17:0	15	4	24	-0.698212	2.97099	18.1592	4.26136
478	1477	C12:0; C20:4; C16:0; C22:6; C10:0; C20:5; C14:0; C18:3 n-6; C16:1; C24:1; C8:0; C18:3 n-3; C18:0; C18:2; C17:0	C6:0; C18:1; C15:0; C22:1	15	4	26	0.603996	3.11042	14.2801	3.7789
479	1478	C16:1; C8:0; C12:0; C18:1; C6:0; C17:0; C18:0; C18:3 n-3; C14:0; C15:0; C18:3 n-6; C20:4; C24:1; C16:0; C18:2	C10:0; C22:6; C20:5; C22:1	15	4	26	0.175147	5.41755	35.685	5.97369
480	1479	C18:3 n-3; C16:1; C18:1; C8:0; C10:0; C20:4; C22:1; C24:1; C20:5; C12:0; C22:6; C16:0; C14:0; C15:0; C6:0	C18:3 n-6; C17:0; C18:2; C18:0	15	4	26	0.802631	1.7074	4.33534	2.08215
481	1480	C18:3 n-6; C16:1; C12:0; C8:0; C18:2; C18:3 n-3; C20:5; C17:0; C22:6; C18:0; C18:1; C24:1; C15:0; C14:0; C22:1	C20:4; C10:0; C16:0; C6:0	15	4	26	0.56525	3.73196	17.9417	4.23577
482	1481	C20:5; C18:2; C22:6; C15:0; C16:0; C18:1; C24:1; C17:0; C18:0; C22:1; C20:4; C18:3 n-3; C10:0; C14:0; C16:1	C18:3 n-6; C8:0; C12:0; C6:0	15	4	26	0.129198	3.97601	16.4506	4.05594
483	1482	C12:0; C18:2; C16:0; C24:1; C18:3 n-3; C10:0; C20:4; C8:0; C16:1; C22:6; C18:3 n-6; C22:1; C18:0; C6:0; C15:0	C20:5; C17:0; C14:0; C18:1	15	4	27	0.220123	3.34619	18.0521	4.24878
484	1483	C18:0; C18:2; C16:1; C24:1; C22:1; C6:0; C20:4; C18:3 n-3; C18:1; C15:0; C20:5; C8:0; C16:0; C10:0; C14:0	C12:0; C22:6; C17:0; C18:3 n-6	15	4	24	0.321686	3.48982	18.6278	4.31599
485	1484	C6:0; C15:0; C22:1; C20:5; C8:0; C22:6; C24:1; C12:0; C18:1; C14:0; C18:3 n-3; C16:1; C17:0; C16:0; C18:0	C10:0; C20:4; C18:3 n-6; C18:2	15	4	26	0.0547345	3.50412	16.02	4.0025
486	1485	C18:3 n-6; C18:2; C14:0; C18:3 n-3; C16:0; C17:0; C20:5; C15:0; C20:4; C10:0; C24:1; C8:0; C6:0; C22:1; C12:0	C22:6; C18:0; C18:1; C16:1	15	4	24	-0.732682	3.54387	23.5629	4.85416
487	1486	C22:1; C24:1; C18:3 n-3; C18:1; C18:2; C10:0; C12:0; C20:5; C6:0; C22:6; C18:0; C16:1; C20:4; C16:0; C15:0	C18:3 n-6; C14:0; C8:0; C17:0	15	4	26	0.587801	3.74307	19.4423	4.40934
488	1487	C20:4; C16:0; C14:0; C18:0; C12:0; C15:0; C8:0; C17:0; C18:3 n-3; C6:0; C20:5; C16:1; C18:3 n-6; C22:6; C24:1	C18:1; C22:1; C18:2; C10:0	15	4	26	0.815711	2.25187	6.36661	2.52321
489	1488	C22:6; C14:0; C10:0; C18:3 n-3; C18:0; C16:0; C20:4; C22:1; C6:0; C18:1; C24:1; C18:2; C15:0; C20:5; C8:0	C16:1; C17:0; C18:3 n-6; C12:0	15	4	26	-0.310786	5.1985	34.5664	5.87932
490	1489	C22:6; C15:0; C6:0; C18:3 n-6; C18:3 n-3; C20:5; C10:0; C24:1; C16:0; C14:0; C17:0; C16:1; C18:2; C22:1; C20:4	C12:0; C18:0; C8:0; C18:1	15	4	26	0.878637	2.10543	6.46697	2.54302
491	1490	C20:5; C10:0; C18:2; C15:0; C22:1; C12:0; C6:0; C16:1; C16:0; C24:1; C18:3 n-6; C22:6; C17:0; C8:0; C18:0	C14:0; C18:3 n-3; C20:4; C18:1	15	4	26	-2.87548	4.261	24.4766	4.94738
492	1491	C20:4; C6:0; C12:0; C18:0; C22:1; C18:3 n-3; C18:1; C24:1; C10:0; C16:0; C16:1; C18:3 n-6; C22:6; C20:5; C18:2	C14:0; C8:0; C17:0; C15:0	15	4	26	0.822541	2.53682	11.0762	3.3281
493	1492	C8:0; C10:0; C16:1; C18:2; C6:0; C22:6; C18:1; C16:0; C24:1; C15:0; C17:0; C20:4; C18:0; C20:5; C18:3 n-6	C12:0; C18:3 n-3; C22:1; C14:0	15	4	26	-1.25635	6.84346	68.0395	8.2486
494	1493	C8:0; C20:5; C12:0; C24:1; C18:3 n-6; C22:6; C14:0; C18:0; C15:0; C18:3 n-3; C18:1; C16:1; C16:0; C20:4; C18:2	C10:0; C17:0; C22:1; C6:0	15	4	26	0.668707	3.65147	20.0705	4.48002
495	1494	C18:0; C15:0; C8:0; C20:5; C20:4; C18:1; C22:1; C10:0; C22:6; C6:0; C14:0; C16:1; C18:3 n-3; C16:0; C18:3 n-6	C18:2; C17:0; C24:1; C12:0	15	4	26	0.904948	1.54115	4.07128	2.01774
496	1495	C6:0; C16:0; C20:4; C18:3 n-3; C8:0; C12:0; C17:0; C16:1; C18:0; C18:1; C20:5; C18:3 n-6; C24:1; C22:6; C22:1	C10:0; C18:2; C15:0; C14:0	15	4	26	0.791169	2.25668	8.60044	2.93265
497	1496	C17:0; C6:0; C18:3 n-3; C16:1; C22:6; C16:0; C10:0; C15:0; C20:5; C8:0; C18:0; C20:4; C12:0; C18:2; C18:1	C14:0; C18:3 n-6; C22:1; C24:1	15	4	25	-0.74267	3.57408	21.6349	4.65134
498	1497	C18:0; C22:6; C24:1; C18:3 n-6; C22:1; C16:1; C12:0; C10:0; C16:0; C18:3 n-3; C14:0; C17:0; C20:5; C20:4; C6:0	C8:0; C18:2; C15:0; C18:1	15	4	26	0.957611	1.16585	2.02381	1.42261
499	1498	C18:0; C24:1; C10:0; C17:0; C18:2; C20:5; C18:3 n-3; C16:0; C22:1; C16:1; C8:0; C12:0; C14:0; C22:6; C6:0	C20:4; C18:1; C15:0; C18:3 n-6	15	4	27	-0.16411	3.51721	16.4041	4.05019
500	1499	C22:1; C20:4; C18:1; C16:0; C10:0; C16:1; C12:0; C18:3 n-3; C17:0; C18:3 n-6; C18:0; C6:0; C8:0; C15:0; C22:6	C18:2; C20:5; C14:0; C24:1	15	4	26	0.267376	3.94018	19.4085	4.40551
501	1500	C20:5; C15:0; C22:1; C24:1; C16:1; C22:6; C18:1; C17:0; C6:0; C12:0; C18:0; C10:0; C20:4; C8:0; C18:2	C18:3 n-3; C18:3 n-6; C16:0; C14:0	15	4	26	0.0954843	4.05047	19.5143	4.4175
502	1501	C16:1; C18:0; C14:0; C22:1; C6:0; C12:0; C17:0; C22:6; C18:1; C15:0; C24:1; C16:0; C8:0; C10:0; C20:5	C18:3 n-6; C18:3 n-3; C18:2; C20:4	15	4	26	-1.30395	3.51517	16.1366	4.01703
503	1502	C18:3 n-6; C16:0; C10:0; C18:1; C16:1; C17:0; C18:2; C8:0; C6:0; C15:0; C12:0; C20:5; C18:3 n-3; C22:6; C24:1	C14:0; C18:0; C20:4; C22:1	15	4	26	-0.37681	3.52385	19.5757	4.42444
504	1503	C6:0; C17:0; C12:0; C22:6; C8:0; C16:1; C24:1; C15:0; C20:5; C22:1; C16:0; C20:4; C18:0; C18:1; C18:3 n-3	C10:0; C18:3 n-6; C14:0; C18:2	15	4	26	0.0169132	3.67253	17.4416	4.17631
505	1504	C20:4; C24:1; C18:0; C22:1; C10:0; C20:5; C17:0; C18:3 n-3; C14:0; C18:2; C12:0; C18:3 n-6; C8:0; C6:0; C15:0	C22:6; C18:1; C16:0; C16:1	15	4	24	-1.15296	3.54686	22.5065	4.74411
506	1505	C15:0; C20:5; C22:6; C22:1; C16:0; C18:1; C14:0; C8:0; C18:3 n-6; C16:1; C10:0; C20:4; C6:0; C18:0; C18:2	C17:0; C12:0; C24:1; C18:3 n-3	15	4	26	0.79489	2.63787	10.6668	3.266
507	1506	C10:0; C22:6; C18:0; C14:0; C18:3 n-3; C16:0; C8:0; C20:4; C16:1; C18:3 n-6; C6:0; C20:5; C12:0; C17:0; C22:1	C24:1; C18:2; C15:0; C18:1	15	4	26	0.912561	1.50122	2.36691	1.53848
508	1507	C8:0; C6:0; C22:6; C17:0; C18:1; C16:1; C18:2; C24:1; C18:0; C20:5; C18:3 n-3; C12:0; C20:4; C16:0; C15:0	C10:0; C14:0; C18:3 n-6; C22:1	15	4	26	0.47544	3.62664	18.5156	4.30297
509	1508	C18:3 n-6; C18:2; C12:0; C17:0; C8:0; C6:0; C14:0; C16:0; C22:1; C22:6; C18:1; C18:3 n-3; C18:0; C24:1; C20:4	C20:5; C10:0; C15:0; C16:1	15	4	27	0.634096	3.63063	16.4786	4.05938
510	1509	C18:2; C8:0; C18:3 n-6; C18:0; C18:1; C18:3 n-3; C22:6; C16:1; C10:0; C12:0; C24:1; C15:0; C6:0; C16:0; C14:0	C20:4; C17:0; C22:1; C20:5	15	4	26	0.572336	2.57698	12.4842	3.53329
511	1510	C22:6; C20:5; C16:0; C8:0; C18:3 n-6; C20:4; C15:0; C18:3 n-3; C12:0; C18:1; C17:0; C6:0; C14:0; C18:2; C24:1	C18:0; C16:1; C10:0; C22:1	15	4	26	0.87285	2.19971	6.40757	2.53132
512	1511	C18:3 n-6; C22:1; C20:5; C15:0; C20:4; C8:0; C18:3 n-3; C16:0; C6:0; C10:0; C17:0; C18:1; C24:1; C16:1; C18:2	C14:0; C22:6; C12:0; C18:0	15	4	24	-1.52701	7.36281	74.1432	8.61065
513	1512	C18:3 n-3; C16:0; C17:0; C15:0; C14:0; C18:3 n-6; C20:5; C20:4; C10:0; C6:0; C16:1; C8:0; C18:2; C18:1; C22:6	C22:1; C12:0; C24:1; C18:0	15	4	25	0.417623	3.83702	23.271	4.824
514	1513	C18:1; C17:0; C20:4; C15:0; C18:3 n-6; C18:0; C18:2; C10:0; C12:0; C14:0; C16:1; C16:0; C6:0; C8:0; C22:1	C24:1; C20:5; C18:3 n-3; C22:6	15	4	26	0.491788	3.88971	18.2623	4.27344
515	1514	C18:3 n-6; C6:0; C12:0; C15:0; C18:1; C14:0; C18:0; C17:0; C16:1; C22:6; C24:1; C16:0; C8:0; C18:3 n-3; C20:4	C20:5; C22:1; C10:0; C18:2	15	4	26	0.493833	4.05453	18.6832	4.32241
516	1515	C15:0; C22:1; C18:3 n-6; C20:5; C8:0; C14:0; C10:0; C12:0; C18:3 n-3; C18:2; C24:1; C20:4; C16:0; C17:0; C16:1	C22:6; C6:0; C18:1; C18:0	15	4	24	-0.349332	4.69656	40.0637	6.32959
517	1516	C16:1; C16:0; C12:0; C10:0; C14:0; C18:3 n-6; C18:1; C8:0; C18:3 n-3; C6:0; C18:0; C15:0; C17:0; C24:1; C22:1	C20:5; C18:2; C20:4; C22:6	15	4	27	-0.240477	3.27319	12.2451	3.4993
518	1517	C20:5; C16:1; C18:3 n-3; C6:0; C17:0; C22:6; C22:1; C18:1; C8:0; C14:0; C18:2; C24:1; C20:4; C18:3 n-6; C16:0	C18:0; C12:0; C10:0; C15:0	15	4	26	0.886811	2.28722	7.78414	2.79001
519	1518	C22:1; C10:0; C6:0; C17:0; C14:0; C18:1; C12:0; C18:3 n-3; C22:6; C8:0; C15:0; C18:3 n-6; C18:2; C24:1; C16:1	C20:5; C18:0; C16:0; C20:4	15	4	26	0.76744	1.83121	7.27682	2.69756
520	1519	C8:0; C18:1; C14:0; C15:0; C10:0; C12:0; C16:1; C18:0; C6:0; C16:0; C20:4; C17:0; C24:1; C18:2; C18:3 n-6	C22:6; C22:1; C20:5; C18:3 n-3	15	4	26	-0.16712	5.65313	35.3618	5.94658
521	1520	C24:1; C18:3 n-6; C10:0; C18:0; C6:0; C15:0; C12:0; C22:1; C18:3 n-3; C17:0; C18:2; C16:0; C18:1; C22:6; C20:5	C20:4; C14:0; C16:1; C8:0	15	4	26	-0.213683	5.28244	30.5341	5.52577
522	1521	C18:2; C8:0; C20:5; C16:0; C18:1; C22:1; C22:6; C6:0; C16:1; C15:0; C14:0; C24:1; C10:0; C18:3 n-3; C17:0	C20:4; C18:0; C12:0; C18:3 n-6	15	4	27	0.278188	3.97647	20.5053	4.52828
523	1522	C18:2; C16:0; C22:6; C8:0; C20:5; C24:1; C22:1; C12:0; C16:1; C6:0; C17:0; C10:0; C18:3 n-3; C18:0; C18:1	C18:3 n-6; C14:0; C15:0; C20:4	15	4	27	-1.11879	4.43792	24.482	4.94793
524	1523	C6:0; C16:0; C8:0; C12:0; C22:1; C18:2; C24:1; C10:0; C14:0; C18:3 n-3; C17:0; C15:0; C16:1; C18:3 n-6; C22:6	C18:0; C20:4; C20:5; C18:1	15	4	26	0.612385	1.98612	9.75779	3.12375
525	1524	C8:0; C20:4; C18:3 n-3; C24:1; C12:0; C22:6; C16:0; C18:0; C17:0; C22:1; C15:0; C20:5; C18:2; C10:0; C14:0	C16:1; C18:3 n-6; C6:0; C18:1	15	4	26	-2.8289	5.09951	31.8324	5.64202
526	1525	C20:5; C6:0; C22:6; C18:1; C8:0; C18:3 n-6; C20:4; C16:0; C10:0; C22:1; C24:1; C18:3 n-3; C14:0; C18:0; C16:1	C12:0; C15:0; C18:2; C17:0	15	4	26	0.910286	1.37416	3.80425	1.95045
527	1526	C8:0; C18:2; C6:0; C17:0; C15:0; C24:1; C10:0; C22:6; C22:1; C20:5; C12:0; C20:4; C18:3 n-3; C18:0; C16:1	C16:0; C14:0; C18:1; C18:3 n-6	15	4	26	-0.133911	2.70253	12.0168	3.46653
528	1527	C6:0; C15:0; C24:1; C20:5; C18:3 n-3; C16:0; C14:0; C20:4; C22:1; C18:3 n-6; C18:1; C18:2; C17:0; C12:0; C22:6	C18:0; C8:0; C16:1; C10:0	15	4	26	0.817332	3.01252	11.622	3.40911
529	1528	C18:0; C18:3 n-6; C24:1; C16:0; C18:3 n-3; C8:0; C20:4; C10:0; C6:0; C12:0; C20:5; C18:1; C14:0; C22:6; C18:2	C17:0; C22:1; C16:1; C15:0	15	4	26	0.196782	2.35493	7.8003	2.7929
530	1529	C24:1; C20:5; C22:1; C18:0; C12:0; C16:0; C18:1; C10:0; C18:3 n-3; C16:1; C17:0; C18:3 n-6; C20:4; C8:0; C14:0	C22:6; C18:2; C15:0; C6:0	15	4	24	-0.187624	4.74766	36.6233	6.05172
531	1530	C22:1; C17:0; C15:0; C20:4; C18:3 n-3; C18:3 n-6; C14:0; C18:0; C18:1; C18:2; C16:0; C22:6; C10:0; C12:0; C16:1	C20:5; C6:0; C24:1; C8:0	15	4	26	0.751436	3.2817	13.1921	3.63209
532	1531	C20:5; C15:0; C12:0; C18:1; C6:0; C17:0; C22:6; C10:0; C18:3 n-3; C8:0; C18:0; C18:3 n-6; C16:1; C16:0; C18:2	C20:4; C24:1; C22:1; C14:0	15	4	25	-0.651366	3.72903	23.4057	4.83795
533	1532	C18:3 n-6; C17:0; C10:0; C12:0; C18:1; C20:5; C14:0; C22:6; C16:0; C16:1; C20:4; C18:2; C24:1; C18:3 n-3; C6:0	C8:0; C18:0; C22:1; C15:0	15	4	26	0.839172	2.77803	11.0536	3.32469
534	1533	C18:3 n-3; C10:0; C18:2; C16:0; C20:5; C22:6; C6:0; C18:3 n-6; C17:0; C12:0; C20:4; C8:0; C14:0; C18:0; C15:0	C22:1; C24:1; C16:1; C18:1	15	4	25	0.325416	2.7676	11.5623	3.40034
535	1534	C8:0; C18:3 n-3; C22:6; C17:0; C6:0; C10:0; C14:0; C18:0; C20:5; C24:1; C18:2; C12:0; C18:3 n-6; C16:0; C22:1	C20:4; C15:0; C16:1; C18:1	15	4	26	-0.010894	3.3165	14.4329	3.79906
536	1535	C18:3 n-3; C24:1; C10:0; C18:1; C16:1; C12:0; C18:3 n-6; C16:0; C18:2; C22:1; C8:0; C6:0; C20:4; C18:0; C15:0	C17:0; C20:5; C22:6; C14:0	15	4	26	-0.325136	4.82576	30.3123	5.50566
537	1536	C22:6; C8:0; C18:0; C10:0; C6:0; C18:3 n-3; C20:4; C18:1; C15:0; C22:1; C14:0; C17:0; C18:2; C20:5; C18:3 n-6	C12:0; C16:1; C16:0; C24:1	15	4	26	0.61583	3.0214	13.806	3.71564
538	1537	C22:1; C6:0; C17:0; C24:1; C16:1; C18:3 n-3; C22:6; C14:0; C15:0; C18:3 n-6; C10:0; C18:1; C8:0; C20:4; C20:5	C16:0; C18:2; C12:0; C18:0	15	4	26	0.899655	1.60687	4.10387	2.0258
539	1538	C17:0; C16:1; C22:6; C16:0; C20:4; C20:5; C24:1; C18:0; C10:0; C18:3 n-6; C8:0; C22:1; C14:0; C18:1; C6:0	C18:2; C18:3 n-3; C12:0; C15:0	15	4	26	0.498053	3.7188	17.823	4.22173
540	1539	C16:0; C18:1; C20:4; C12:0; C20:5; C15:0; C24:1; C8:0; C22:6; C17:0; C18:2; C18:3 n-3; C10:0; C18:0; C16:1	C14:0; C18:3 n-6; C6:0; C22:1	15	4	26	-0.383082	5.03306	30.3898	5.51269
541	1540	C22:6; C12:0; C17:0; C16:1; C10:0; C14:0; C20:4; C6:0; C15:0; C18:3 n-3; C18:3 n-6; C22:1; C18:0; C8:0; C24:1	C20:5; C16:0; C18:1; C18:2	15	4	26	0.588678	2.48491	9.10247	3.01703
542	1541	C15:0; C16:0; C16:1; C18:3 n-6; C20:5; C8:0; C18:1; C14:0; C22:6; C18:0; C18:3 n-3; C10:0; C24:1; C6:0; C17:0	C18:2; C20:4; C12:0; C22:1	15	4	26	0.189033	3.96494	19.787	4.44825
543	1542	C24:1; C6:0; C12:0; C22:6; C10:0; C20:5; C16:0; C15:0; C18:1; C17:0; C18:0; C20:4; C16:1; C18:3 n-6; C18:3 n-3	C18:2; C22:1; C14:0; C8:0	15	4	26	0.673559	2.92039	13.9632	3.73674
544	1543	C17:0; C22:6; C8:0; C20:4; C18:3 n-3; C12:0; C14:0; C16:1; C18:2; C6:0; C18:1; C18:3 n-6; C10:0; C20:5; C18:0	C22:1; C16:0; C24:1; C15:0	15	4	25	-56.1883	3.50235	22.8421	4.77934
545	1544	C18:2; C17:0; C22:1; C15:0; C18:3 n-3; C22:6; C18:0; C12:0; C20:5; C16:1; C18:3 n-6; C24:1; C14:0; C6:0; C20:4	C10:0; C16:0; C18:1; C8:0	15	4	26	0.771571	2.78398	12.3332	3.51187
546	1545	C24:1; C20:5; C8:0; C16:1; C22:6; C22:1; C20:4; C10:0; C15:0; C12:0; C14:0; C18:3 n-6; C16:0; C18:0; C18:3 n-3	C18:2; C18:1; C6:0; C17:0	15	4	26	0.708596	1.99189	7.98782	2.82627
547	1546	C16:1; C18:3 n-3; C15:0; C17:0; C22:6; C20:5; C16:0; C18:3 n-6; C24:1; C18:2; C8:0; C22:1; C6:0; C20:4; C10:0	C18:0; C14:0; C12:0; C18:1	15	4	26	-0.532704	4.85789	44.7106	6.6866
548	1547	C18:2; C17:0; C15:0; C18:0; C18:3 n-3; C20:4; C16:1; C18:3 n-6; C16:0; C12:0; C24:1; C10:0; C6:0; C22:6; C20:5	C18:1; C8:0; C22:1; C14:0	15	4	26	0.662428	2.98571	14.3206	3.78426
549	1548	C20:5; C8:0; C22:1; C24:1; C18:3 n-6; C18:2; C18:1; C15:0; C16:0; C18:0; C16:1; C6:0; C10:0; C17:0; C22:6	C14:0; C12:0; C20:4; C18:3 n-3	15	4	26	-5.57778	7.5317	69.6963	8.34843
550	1549	C18:0; C20:4; C16:1; C22:6; C18:3 n-3; C6:0; C15:0; C18:3 n-6; C18:1; C20:5; C8:0; C12:0; C14:0; C10:0; C24:1	C17:0; C16:0; C22:1; C18:2	15	4	26	0.556677	2.00862	8.37187	2.89342
551	1550	C20:5; C17:0; C22:1; C6:0; C22:6; C10:0; C8:0; C18:2; C12:0; C18:3 n-3; C15:0; C18:0; C14:0; C20:4; C18:1	C16:0; C18:3 n-6; C16:1; C24:1	15	4	26	-0.380998	3.35277	17.4149	4.17311
552	1551	C20:5; C22:1; C18:3 n-3; C24:1; C16:1; C16:0; C20:4; C14:0; C6:0; C18:2; C18:3 n-6; C10:0; C8:0; C15:0; C18:1	C18:0; C17:0; C12:0; C22:6	15	4	24	0.426092	3.16185	20.9001	4.57166
553	1552	C6:0; C12:0; C22:1; C24:1; C16:1; C22:6; C15:0; C18:0; C17:0; C18:1; C18:3 n-3; C18:2; C14:0; C16:0; C20:4	C10:0; C18:3 n-6; C20:5; C8:0	15	4	25	-0.374758	5.47667	30.3512	5.5092
554	1553	C22:6; C17:0; C6:0; C14:0; C18:1; C15:0; C8:0; C22:1; C12:0; C18:3 n-6; C20:4; C20:5; C18:0; C10:0; C24:1	C16:0; C18:3 n-3; C16:1; C18:2	15	4	26	0.704718	2.21933	6.96028	2.63823
555	1554	C20:5; C12:0; C8:0; C22:6; C6:0; C15:0; C18:0; C16:1; C24:1; C22:1; C18:3 n-6; C16:0; C10:0; C20:4; C14:0	C17:0; C18:3 n-3; C18:1; C18:2	15	4	26	-0.0825736	4.49308	28.5073	5.33923
556	1555	C18:0; C8:0; C20:5; C18:1; C20:4; C18:2; C24:1; C10:0; C22:1; C14:0; C15:0; C6:0; C16:1; C12:0; C18:3 n-6	C18:3 n-3; C17:0; C22:6; C16:0	15	4	24	0.24111	3.60181	22.9937	4.79518
557	1556	C22:1; C10:0; C20:4; C6:0; C18:3 n-6; C18:3 n-3; C14:0; C22:6; C12:0; C16:1; C15:0; C17:0; C16:0; C8:0; C18:2	C18:0; C20:5; C24:1; C18:1	15	4	26	0.780511	2.18799	8.04478	2.83633
558	1557	C22:1; C12:0; C10:0; C16:1; C17:0; C6:0; C18:3 n-3; C20:5; C18:1; C18:3 n-6; C15:0; C8:0; C22:6; C20:4; C16:0	C18:2; C24:1; C14:0; C18:0	15	4	26	0.601693	2.25207	9.44623	3.07347
559	1558	C18:3 n-6; C12:0; C10:0; C18:1; C6:0; C22:1; C16:1; C14:0; C24:1; C22:6; C18:2; C8:0; C16:0; C17:0; C15:0	C18:0; C18:3 n-3; C20:4; C20:5	15	4	26	0.342677	3.61683	21.7058	4.65895
560	1559	C18:3 n-3; C15:0; C18:3 n-6; C22:6; C18:1; C12:0; C20:4; C22:1; C20:5; C18:0; C8:0; C17:0; C16:0; C24:1; C14:0	C10:0; C18:2; C16:1; C6:0	15	4	26	0.209135	3.1779	11.6025	3.40624
561	1560	C14:0; C15:0; C16:0; C12:0; C18:3 n-3; C17:0; C22:6; C10:0; C16:1; C18:2; C18:0; C24:1; C18:1; C22:1; C20:4	C18:3 n-6; C20:5; C6:0; C8:0	15	4	25	0.156109	3.86508	15.7627	3.97022
562	1561	C12:0; C16:1; C18:3 n-6; C15:0; C18:2; C18:0; C10:0; C20:4; C16:0; C22:1; C14:0; C6:0; C24:1; C18:1; C8:0	C17:0; C18:3 n-3; C20:5; C22:6	15	4	26	0.475326	3.61124	17.8083	4.21998
563	1562	C14:0; C6:0; C22:6; C18:3 n-6; C10:0; C16:0; C18:2; C18:0; C20:5; C8:0; C17:0; C15:0; C24:1; C22:1; C16:1	C12:0; C18:1; C20:4; C18:3 n-3	15	4	26	-1.06943	3.49422	16.3943	4.04898
564	1563	C18:2; C18:3 n-3; C8:0; C10:0; C15:0; C20:4; C20:5; C14:0; C22:1; C16:1; C18:1; C12:0; C16:0; C18:0; C24:1	C22:6; C17:0; C18:3 n-6; C6:0	15	4	24	-0.221245	4.61148	32.0063	5.65741
565	1564	C20:4; C18:3 n-6; C22:6; C18:2; C20:5; C18:1; C14:0; C24:1; C12:0; C22:1; C16:1; C16:0; C6:0; C8:0; C18:3 n-3	C17:0; C10:0; C18:0; C15:0	15	4	26	0.966401	1.33615	1.99719	1.41322
566	1565	C10:0; C16:0; C22:1; C18:0; C24:1; C17:0; C18:3 n-6; C20:4; C18:2; C14:0; C22:6; C12:0; C8:0; C16:1; C15:0	C20:5; C18:3 n-3; C6:0; C18:1	15	4	26	-5.14897	4.38332	23.139	4.8103
567	1566	C17:0; C16:1; C18:2; C6:0; C12:0; C18:0; C22:1; C18:3 n-3; C8:0; C22:6; C24:1; C18:1; C18:3 n-6; C14:0; C15:0	C16:0; C20:4; C10:0; C20:5	15	4	26	0.637631	2.61487	14.3015	3.78173
568	1567	C24:1; C17:0; C15:0; C20:5; C18:1; C16:0; C14:0; C20:4; C22:6; C22:1; C16:1; C18:3 n-6; C18:0; C12:0; C18:2	C6:0; C8:0; C18:3 n-3; C10:0	15	4	25	-2.59471	3.60046	17.9803	4.24032
569	1568	C18:3 n-6; C8:0; C20:5; C17:0; C18:3 n-3; C14:0; C18:0; C10:0; C24:1; C20:4; C22:6; C18:2; C16:0; C15:0; C16:1	C6:0; C12:0; C22:1; C18:1	15	4	26	0.307347	3.85321	20.7774	4.55823
570	1569	C20:5; C16:0; C6:0; C17:0; C18:3 n-6; C22:6; C14:0; C20:4; C18:1; C16:1; C15:0; C10:0; C18:3 n-3; C8:0; C22:1	C24:1; C12:0; C18:0; C18:2	15	4	26	0.876191	1.76955	5.50306	2.34586
571	1570	C18:3 n-6; C18:0; C16:1; C20:4; C15:0; C22:1; C6:0; C14:0; C24:1; C17:0; C16:0; C22:6; C18:3 n-3; C10:0; C18:1	C8:0; C12:0; C18:2; C20:5	15	4	26	-0.569944	3.69367	15.1299	3.88972
572	1571	C15:0; C8:0; C18:1; C18:3 n-3; C22:1; C18:3 n-6; C22:6; C20:5; C16:1; C24:1; C6:0; C12:0; C20:4; C17:0; C18:2	C16:0; C10:0; C18:0; C14:0	15	4	26	0.837597	2.09503	8.31816	2.88412
573	1572	C16:0; C18:0; C18:2; C14:0; C10:0; C6:0; C18:3 n-3; C20:4; C18:3 n-6; C22:1; C15:0; C17:0; C16:1; C24:1; C22:6	C20:5; C18:1; C12:0; C8:0	15	4	26	-0.174517	3.44421	14.3489	3.78799
574	1573	C18:2; C18:0; C22:1; C8:0; C22:6; C20:4; C18:3 n-3; C14:0; C17:0; C15:0; C24:1; C18:1; C20:5; C6:0; C10:0	C12:0; C16:0; C16:1; C18:3 n-6	15	4	26	-0.235033	4.92704	29.6514	5.44531
575	1574	C24:1; C16:0; C18:3 n-6; C22:1; C15:0; C20:4; C18:0; C12:0; C6:0; C18:2; C18:1; C8:0; C17:0; C16:1; C10:0	C22:6; C18:3 n-3; C14:0; C20:5	15	4	26	-0.885648	5.09822	27.8513	5.27743
576	1575	C18:3 n-6; C18:0; C10:0; C20:5; C16:1; C24:1; C8:0; C6:0; C16:0; C18:2; C17:0; C15:0; C18:3 n-3; C12:0; C22:1	C18:1; C22:6; C14:0; C20:4	15	4	26	-13.0205	5.59284	38.8512	6.23308
577	1576	C15:0; C22:1; C20:4; C12:0; C24:1; C6:0; C18:3 n-6; C22:6; C10:0; C16:0; C8:0; C14:0; C18:0; C18:1; C18:3 n-3	C18:2; C20:5; C17:0; C16:1	15	4	26	0.438003	3.12258	13.8018	3.71507
578	1577	C8:0; C15:0; C24:1; C16:1; C18:3 n-6; C22:6; C20:5; C18:3 n-3; C10:0; C12:0; C22:1; C20:4; C6:0; C18:1; C18:0	C18:2; C16:0; C14:0; C17:0	15	4	26	0.66109	1.93458	6.76682	2.60131
579	1578	C18:0; C10:0; C18:2; C22:1; C16:0; C22:6; C18:1; C17:0; C15:0; C14:0; C20:4; C20:5; C18:3 n-3; C18:3 n-6; C16:1	C12:0; C6:0; C8:0; C24:1	15	4	26	0.805984	2.97081	10.5702	3.25119
580	1579	C20:4; C16:0; C20:5; C6:0; C18:1; C12:0; C22:6; C14:0; C8:0; C18:3 n-6; C18:3 n-3; C17:0; C22:1; C16:1; C15:0	C10:0; C18:0; C18:2; C24:1	15	4	26	0.968627	1.28928	1.84582	1.35861
581	1580	C22:6; C15:0; C18:3 n-6; C16:0; C18:1; C6:0; C17:0; C20:5; C8:0; C18:3 n-3; C14:0; C18:0; C18:2; C20:4; C22:1	C10:0; C24:1; C12:0; C16:1	15	4	26	0.762698	2.76316	11.4959	3.39056
582	1581	C22:1; C14:0; C24:1; C22:6; C16:0; C17:0; C12:0; C18:1; C18:3 n-3; C20:5; C15:0; C8:0; C18:0; C6:0; C20:4	C18:3 n-6; C18:2; C10:0; C16:1	15	4	26	-0.0431861	3.8566	18.6935	4.3236
583	1582	C18:1; C16:1; C18:3 n-6; C8:0; C18:0; C17:0; C20:4; C24:1; C14:0; C22:6; C18:3 n-3; C15:0; C12:0; C6:0; C22:1	C10:0; C16:0; C18:2; C20:5	15	4	26	0.719877	2.87537	10.7205	3.27421
584	1583	C18:0; C17:0; C18:3 n-6; C14:0; C18:3 n-3; C22:6; C16:1; C18:1; C16:0; C20:5; C6:0; C8:0; C12:0; C24:1; C20:4	C22:1; C18:2; C10:0; C15:0	15	4	26	0.838411	2.29247	8.62904	2.93752
585	1584	C6:0; C12:0; C20:5; C18:0; C22:6; C8:0; C22:1; C14:0; C18:2; C18:3 n-6; C17:0; C18:1; C24:1; C20:4; C10:0	C18:3 n-3; C16:1; C16:0; C15:0	15	4	26	0.81803	2.14991	5.9061	2.43025
586	1585	C20:4; C18:2; C15:0; C17:0; C22:1; C24:1; C20:5; C12:0; C14:0; C18:3 n-6; C16:1; C6:0; C18:0; C22:6; C10:0	C18:1; C8:0; C18:3 n-3; C16:0	15	4	26	0.714689	2.82708	13.0516	3.6127
587	1586	C18:3 n-3; C10:0; C24:1; C22:1; C18:2; C18:1; C20:4; C14:0; C8:0; C20:5; C6:0; C12:0; C15:0; C16:0; C18:3 n-6	C17:0; C16:1; C22:6; C18:0	15	4	24	-0.653242	2.81212	17.7344	4.21122
588	1587	C20:4; C18:3 n-3; C6:0; C24:1; C18:3 n-6; C15:0; C22:1; C16:1; C8:0; C20:5; C10:0; C12:0; C22:6; C17:0; C18:0	C14:0; C18:1; C16:0; C18:2	15	4	26	0.504076	2.09863	7.21531	2.68613
589	1588	C6:0; C16:0; C18:2; C12:0; C18:3 n-6; C20:5; C24:1; C16:1; C18:3 n-3; C18:0; C22:1; C10:0; C14:0; C15:0; C18:1	C17:0; C22:6; C8:0; C20:4	15	4	26	0.36378	4.61045	31.562	5.61801
590	1589	C16:0; C22:6; C18:3 n-6; C24:1; C16:1; C18:3 n-3; C17:0; C12:0; C15:0; C8:0; C14:0; C20:5; C22:1; C10:0; C20:4	C18:0; C18:2; C6:0; C18:1	15	4	26	0.730887	2.02303	7.97476	2.82396
591	1590	C12:0; C24:1; C22:1; C18:3 n-6; C14:0; C10:0; C18:1; C8:0; C20:5; C16:0; C18:3 n-3; C22:6; C16:1; C18:2; C6:0	C15:0; C20:4; C18:0; C17:0	15	4	27	0.153859	2.55948	10.8011	3.28651
592	1591	C6:0; C17:0; C18:3 n-3; C18:1; C22:1; C8:0; C20:4; C18:3 n-6; C16:1; C22:6; C16:0; C18:0; C14:0; C10:0; C20:5	C12:0; C24:1; C18:2; C15:0	15	4	26	0.857599	1.93431	6.26031	2.50206
593	1592	C18:3 n-6; C16:0; C22:6; C20:5; C24:1; C8:0; C20:4; C18:2; C18:1; C16:1; C18:3 n-3; C17:0; C14:0; C15:0; C6:0	C18:0; C12:0; C22:1; C10:0	15	4	26	0.740007	3.45965	16.5664	4.07018
594	1593	C24:1; C18:1; C16:1; C8:0; C10:0; C20:5; C22:6; C12:0; C18:3 n-6; C20:4; C16:0; C22:1; C6:0; C14:0; C17:0	C18:2; C15:0; C18:0; C18:3 n-3	15	4	26	0.61505	3.11119	15.8275	3.97838
595	1594	C6:0; C10:0; C18:3 n-6; C16:0; C24:1; C20:5; C12:0; C18:1; C17:0; C18:2; C20:4; C22:6; C22:1; C8:0; C14:0	C16:1; C15:0; C18:0; C18:3 n-3	15	4	26	0.87639	1.81724	4.38897	2.09499
596	1595	C10:0; C22:6; C16:1; C18:2; C16:0; C17:0; C22:1; C12:0; C20:4; C15:0; C18:0; C24:1; C18:3 n-3; C20:5; C18:1	C8:0; C14:0; C6:0; C18:3 n-6	15	4	26	0.211866	4.26989	20.065	4.4794
597	1596	C6:0; C15:0; C17:0; C24:1; C18:0; C18:1; C10:0; C22:1; C18:3 n-3; C12:0; C16:0; C18:3 n-6; C20:4; C22:6; C16:1	C8:0; C20:5; C14:0; C18:2	15	4	26	-0.229099	4.59346	22.7643	4.77119
598	1597	C24:1; C8:0; C18:1; C22:6; C16:1; C22:1; C14:0; C15:0; C10:0; C18:0; C20:4; C18:3 n-3; C18:3 n-6; C18:2; C12:0	C16:0; C20:5; C6:0; C17:0	15	4	26	0.673526	3.08449	14.6682	3.82991
599	1598	C24:1; C20:4; C18:2; C18:3 n-3; C18:0; C15:0; C8:0; C16:1; C18:1; C6:0; C10:0; C20:5; C17:0; C22:1; C22:6	C12:0; C18:3 n-6; C16:0; C14:0	15	4	26	-1.16453	6.09687	51.9647	7.20865
600	1599	C22:1; C15:0; C20:5; C16:1; C14:0; C22:6; C18:3 n-3; C10:0; C20:4; C24:1; C18:2; C18:1; C8:0; C16:0; C6:0	C18:0; C18:3 n-6; C17:0; C12:0	15	4	26	0.690273	2.60252	11.5889	3.40425
601	1600	C18:3 n-3; C6:0; C10:0; C17:0; C16:0; C18:3 n-6; C18:0; C18:1; C12:0; C15:0; C18:2; C20:4; C22:6; C16:1; C14:0	C8:0; C22:1; C24:1; C20:5	15	4	25	0.742957	3.61107	17.5303	4.18692
602	1601	C20:4; C18:1; C15:0; C16:1; C22:1; C18:3 n-3; C10:0; C16:0; C14:0; C24:1; C12:0; C6:0; C17:0; C18:2; C18:3 n-6	C20:5; C18:0; C22:6; C8:0	15	4	26	0.656156	3.79747	19.6854	4.43682
603	1602	C22:6; C18:3 n-6; C17:0; C24:1; C16:1; C15:0; C6:0; C18:0; C16:0; C14:0; C18:2; C20:4; C18:1; C10:0; C22:1	C8:0; C18:3 n-3; C20:5; C12:0	15	4	26	-2.70782	4.21608	20.095	4.48274
604	1603	C8:0; C18:3 n-6; C16:1; C6:0; C14:0; C18:1; C18:2; C18:3 n-3; C10:0; C20:4; C15:0; C16:0; C17:0; C18:0; C20:5	C22:6; C24:1; C22:1; C12:0	15	4	23	-0.41534	6.15263	48.5241	6.96593
605	1604	C22:6; C18:0; C14:0; C24:1; C20:5; C18:1; C18:3 n-6; C15:0; C16:0; C12:0; C16:1; C18:3 n-3; C10:0; C22:1; C17:0	C18:2; C20:4; C8:0; C6:0	15	4	26	0.370419	2.85545	11.0987	3.33147
606	1605	C14:0; C10:0; C24:1; C12:0; C20:5; C16:0; C17:0; C18:0; C16:1; C22:1; C6:0; C18:3 n-3; C18:3 n-6; C22:6; C18:1	C20:4; C18:2; C15:0; C8:0	15	4	26	0.782478	2.59237	10.5133	3.24242
607	1606	C18:3 n-3; C22:1; C16:0; C10:0; C16:1; C24:1; C20:5; C6:0; C18:3 n-6; C14:0; C22:6; C8:0; C17:0; C18:0; C12:0	C15:0; C18:2; C18:1; C20:4	15	4	26	0.488372	2.40213	9.34778	3.05741
608	1607	C18:0; C20:5; C12:0; C18:3 n-6; C8:0; C17:0; C10:0; C22:1; C15:0; C18:2; C18:3 n-3; C18:1; C20:4; C16:0; C14:0	C6:0; C24:1; C16:1; C22:6	15	4	24	0.0159346	4.3408	27.5183	5.24579
609	1608	C18:0; C18:2; C20:4; C18:3 n-3; C24:1; C6:0; C17:0; C22:1; C20:5; C22:6; C18:1; C18:3 n-6; C8:0; C12:0; C15:0	C10:0; C16:0; C14:0; C16:1	15	4	26	0.597878	3.08045	14.5391	3.81301
610	1609	C22:1; C17:0; C12:0; C10:0; C16:0; C24:1; C18:0; C15:0; C16:1; C20:5; C22:6; C6:0; C18:1; C14:0; C18:3 n-6	C8:0; C18:3 n-3; C18:2; C20:4	15	4	26	-0.294904	4.55764	22.5506	4.74875
611	1610	C12:0; C18:3 n-6; C10:0; C8:0; C6:0; C22:1; C20:4; C17:0; C18:2; C18:0; C16:0; C18:1; C15:0; C16:1; C18:3 n-3	C14:0; C22:6; C24:1; C20:5	15	4	26	-0.267836	5.07917	31.0319	5.57063
612	1611	C15:0; C24:1; C18:3 n-3; C18:0; C6:0; C22:6; C16:0; C16:1; C18:1; C20:5; C10:0; C18:2; C8:0; C14:0; C18:3 n-6	C22:1; C17:0; C12:0; C20:4	15	4	26	0.38253	3.98355	21.2585	4.61069
613	1612	C18:2; C20:5; C8:0; C12:0; C22:1; C16:1; C22:6; C15:0; C18:3 n-6; C18:3 n-3; C6:0; C18:0; C24:1; C16:0; C14:0	C18:1; C17:0; C20:4; C10:0	15	4	26	0.794115	1.915	7.94089	2.81796
614	1613	C17:0; C18:3 n-3; C10:0; C18:0; C18:1; C15:0; C12:0; C22:6; C6:0; C24:1; C22:1; C20:5; C18:2; C20:4; C8:0	C14:0; C18:3 n-6; C16:0; C16:1	15	4	26	-3.00573	5.13442	32.3936	5.69154
615	1614	C22:6; C18:0; C12:0; C18:1; C22:1; C14:0; C17:0; C16:1; C18:2; C15:0; C18:3 n-3; C20:5; C8:0; C20:4; C16:0	C10:0; C24:1; C6:0; C18:3 n-6	15	4	26	0.674325	3.52262	15.6642	3.9578
616	1615	C16:0; C24:1; C8:0; C14:0; C12:0; C6:0; C17:0; C18:2; C20:4; C15:0; C18:3 n-6; C18:0; C10:0; C20:5; C18:3 n-3	C22:1; C18:1; C22:6; C16:1	15	4	24	-2.45358	5.00932	33.8135	5.81494
617	1616	C14:0; C10:0; C20:5; C18:0; C20:4; C15:0; C24:1; C6:0; C18:2; C12:0; C22:6; C18:3 n-3; C17:0; C8:0; C22:1	C18:3 n-6; C18:1; C16:1; C16:0	15	4	26	-0.939296	3.69292	20.4162	4.51843
618	1617	C20:5; C14:0; C16:0; C22:1; C18:1; C15:0; C18:3 n-3; C16:1; C8:0; C22:6; C12:0; C18:3 n-6; C18:0; C18:2; C6:0	C17:0; C24:1; C20:4; C10:0	15	4	26	0.834849	2.24904	8.84251	2.97364
619	1618	C22:1; C16:1; C20:4; C6:0; C14:0; C18:1; C12:0; C17:0; C22:6; C15:0; C18:0; C18:3 n-6; C10:0; C18:3 n-3; C16:0	C18:2; C24:1; C8:0; C20:5	15	4	26	0.756664	3.18216	12.3323	3.51174
620	1619	C20:4; C18:2; C22:1; C6:0; C15:0; C16:1; C18:3 n-3; C12:0; C22:6; C18:0; C18:3 n-6; C16:0; C20:5; C18:1; C10:0	C8:0; C24:1; C14:0; C17:0	15	4	26	0.783871	2.8337	13.5876	3.68614
621	1620	C20:5; C18:3 n-3; C6:0; C18:0; C16:1; C20:4; C18:1; C14:0; C17:0; C22:6; C18:2; C24:1; C18:3 n-6; C15:0; C10:0	C22:1; C12:0; C16:0; C8:0	15	4	26	0.77998	3.43241	14.6767	3.83102
622	1621	C22:1; C8:0; C22:6; C18:3 n-3; C20:4; C18:3 n-6; C6:0; C18:0; C18:2; C10:0; C17:0; C15:0; C20:5; C12:0; C16:0	C16:1; C24:1; C14:0; C18:1	15	4	26	-0.921827	4.41376	27.3688	5.23152
623	1622	C10:0; C18:0; C16:0; C18:3 n-6; C6:0; C22:1; C12:0; C22:6; C14:0; C18:3 n-3; C18:2; C20:5; C20:4; C24:1; C16:1	C15:0; C8:0; C18:1; C17:0	15	4	26	0.9555	1.28065	2.84557	1.68688
624	1623	C22:1; C22:6; C18:1; C24:1; C18:0; C16:0; C20:5; C18:3 n-6; C10:0; C20:4; C14:0; C16:1; C15:0; C6:0; C8:0	C18:3 n-3; C17:0; C18:2; C12:0	15	4	26	0.495623	3.46248	17.0146	4.12487
625	1624	C18:3 n-6; C8:0; C10:0; C17:0; C16:0; C20:4; C20:5; C22:6; C22:1; C15:0; C14:0; C18:0; C12:0; C18:1; C16:1	C6:0; C18:2; C18:3 n-3; C24:1	15	4	26	0.390124	4.18335	21.5846	4.64593
626	1625	C18:2; C6:0; C15:0; C22:1; C17:0; C12:0; C18:0; C16:1; C18:1; C8:0; C22:6; C14:0; C10:0; C20:5; C24:1	C20:4; C16:0; C18:3 n-6; C18:3 n-3	15	4	26	0.439375	3.18471	12.154	3.48625
627	1626	C18:0; C17:0; C24:1; C22:1; C18:3 n-6; C14:0; C18:3 n-3; C6:0; C18:2; C22:6; C12:0; C18:1; C10:0; C15:0; C16:1	C16:0; C20:4; C20:5; C8:0	15	4	26	0.761372	2.58548	11.0168	3.31916
628	1627	C20:5; C6:0; C18:1; C16:0; C8:0; C24:1; C18:3 n-3; C16:1; C18:0; C18:3 n-6; C18:2; C22:1; C20:4; C17:0; C12:0	C10:0; C14:0; C15:0; C22:6	15	4	24	0.30004	4.53412	29.6491	5.4451
629	1628	C22:6; C20:4; C10:0; C16:0; C18:3 n-3; C14:0; C17:0; C15:0; C18:3 n-6; C20:5; C12:0; C18:2; C18:1; C8:0; C22:1	C16:1; C24:1; C6:0; C18:0	15	4	26	0.68434	2.78805	11.8697	3.44524
630	1629	C15:0; C18:0; C16:1; C8:0; C24:1; C16:0; C14:0; C6:0; C20:5; C18:1; C20:4; C18:3 n-6; C12:0; C18:2; C17:0	C22:6; C10:0; C18:3 n-3; C22:1	15	4	24	0.173309	5.53161	36.7867	6.06521
631	1630	C18:2; C16:1; C16:0; C18:3 n-3; C8:0; C18:0; C24:1; C22:6; C6:0; C12:0; C20:5; C17:0; C22:1; C20:4; C10:0	C18:3 n-6; C14:0; C18:1; C15:0	15	4	26	0.0284301	2.63751	13.2342	3.63789
632	1631	C12:0; C8:0; C6:0; C20:5; C14:0; C18:3 n-3; C18:1; C17:0; C24:1; C22:6; C15:0; C18:3 n-6; C18:0; C10:0; C16:1	C22:1; C16:0; C18:2; C20:4	15	4	26	0.151165	3.2499	15.8062	3.9757
633	1632	C16:0; C22:6; C14:0; C8:0; C18:1; C15:0; C20:4; C17:0; C24:1; C18:3 n-3; C16:1; C18:3 n-6; C20:5; C10:0; C6:0	C18:0; C22:1; C12:0; C18:2	15	4	26	0.671883	2.83638	13.1654	3.62842
634	1633	C15:0; C16:1; C22:1; C18:1; C16:0; C17:0; C20:5; C18:2; C14:0; C24:1; C22:6; C18:3 n-6; C20:4; C10:0; C6:0	C12:0; C8:0; C18:0; C18:3 n-3	15	4	26	0.798523	2.89929	10.9144	3.3037
635	1634	C22:1; C14:0; C12:0; C20:4; C8:0; C16:1; C24:1; C15:0; C18:1; C10:0; C20:5; C18:2; C6:0; C18:3 n-3; C22:6	C16:0; C17:0; C18:0; C18:3 n-6	15	4	26	0.296111	1.69541	6.45154	2.53999
636	1635	C12:0; C8:0; C16:1; C22:6; C18:3 n-6; C22:1; C20:5; C16:0; C10:0; C24:1; C6:0; C18:3 n-3; C17:0; C20:4; C14:0	C18:2; C15:0; C18:1; C18:0	15	4	26	0.928842	1.27898	1.92994	1.38922
637	1636	C16:0; C8:0; C18:0; C20:5; C15:0; C6:0; C16:1; C14:0; C18:3 n-3; C17:0; C24:1; C20:4; C10:0; C22:6; C18:3 n-6	C18:2; C12:0; C22:1; C18:1	15	4	26	0.592004	2.64108	9.94806	3.15405
638	1637	C16:0; C12:0; C8:0; C10:0; C18:1; C16:1; C18:0; C24:1; C20:4; C6:0; C22:6; C15:0; C18:3 n-6; C22:1; C17:0	C14:0; C18:2; C20:5; C18:3 n-3	15	4	26	-2.09898	4.18763	19.8896	4.45978
639	1638	C24:1; C10:0; C18:3 n-6; C18:3 n-3; C17:0; C18:2; C8:0; C15:0; C22:6; C18:0; C22:1; C18:1; C16:1; C14:0; C12:0	C20:5; C6:0; C16:0; C20:4	15	4	25	0.464308	2.98953	15.4469	3.93025
640	1639	C18:3 n-6; C6:0; C18:3 n-3; C18:1; C20:4; C15:0; C22:1; C16:0; C16:1; C17:0; C10:0; C20:5; C24:1; C12:0; C22:6	C8:0; C14:0; C18:0; C18:2	15	4	26	0.761702	2.6345	11.7879	3.43335
641	1640	C22:6; C17:0; C14:0; C6:0; C18:0; C15:0; C16:1; C24:1; C18:2; C20:4; C12:0; C16:0; C18:3 n-6; C22:1; C18:3 n-3	C10:0; C18:1; C20:5; C8:0	15	4	26	-0.430539	4.09972	20.8637	4.56768
642	1641	C18:3 n-6; C8:0; C16:0; C22:6; C16:1; C22:1; C17:0; C14:0; C10:0; C24:1; C18:3 n-3; C15:0; C20:4; C6:0; C20:5	C18:2; C18:1; C18:0; C12:0	15	4	26	0.826371	1.6922	5.30984	2.30431
643	1642	C18:3 n-6; C14:0; C18:2; C16:0; C24:1; C22:1; C18:3 n-3; C12:0; C20:5; C18:0; C10:0; C22:6; C6:0; C15:0; C20:4	C17:0; C18:1; C16:1; C8:0	15	4	26	0.826901	2.13642	8.07405	2.84149
644	1643	C17:0; C22:1; C8:0; C6:0; C20:5; C14:0; C18:3 n-3; C20:4; C16:1; C18:3 n-6; C10:0; C18:2; C22:6; C16:0; C15:0	C24:1; C18:1; C12:0; C18:0	15	4	26	0.890347	1.57912	4.60327	2.14552
645	1644	C10:0; C18:1; C16:1; C16:0; C18:2; C8:0; C20:4; C22:6; C15:0; C24:1; C18:3 n-3; C18:0; C22:1; C6:0; C17:0	C18:3 n-6; C20:5; C14:0; C12:0	15	4	26	-4.70797	7.4967	64.9829	8.0612
646	1645	C20:4; C6:0; C16:0; C20:5; C22:1; C18:1; C12:0; C18:3 n-3; C10:0; C17:0; C14:0; C18:2; C15:0; C18:3 n-6; C24:1	C22:6; C16:1; C8:0; C18:0	15	4	24	0.547674	3.65911	23.3966	4.837
647	1646	C24:1; C16:1; C18:3 n-3; C17:0; C18:2; C18:3 n-6; C22:1; C6:0; C16:0; C18:1; C18:0; C15:0; C8:0; C12:0; C10:0	C20:4; C20:5; C22:6; C14:0	15	4	27	-1.99307	4.80062	28.3568	5.32511
648	1647	C24:1; C10:0; C18:2; C8:0; C22:6; C14:0; C18:0; C16:1; C12:0; C18:1; C15:0; C16:0; C18:3 n-6; C22:1; C18:3 n-3	C6:0; C20:5; C20:4; C17:0	15	4	25	0.492735	2.94708	16.1091	4.01362
649	1648	C15:0; C24:1; C10:0; C18:1; C14:0; C22:1; C18:0; C18:3 n-3; C20:5; C16:0; C6:0; C22:6; C17:0; C16:1; C18:2	C18:3 n-6; C20:4; C12:0; C8:0	15	4	26	-0.125139	5.22239	27.7645	5.2692
650	1649	C20:5; C14:0; C22:6; C18:2; C6:0; C15:0; C22:1; C18:0; C8:0; C12:0; C10:0; C18:3 n-6; C16:1; C24:1; C18:3 n-3	C18:1; C17:0; C20:4; C16:0	15	4	26	0.536341	1.88125	8.13377	2.85198
651	1650	C15:0; C20:5; C22:6; C18:1; C24:1; C6:0; C8:0; C18:3 n-6; C16:0; C18:3 n-3; C14:0; C10:0; C12:0; C18:0; C18:2	C17:0; C16:1; C22:1; C20:4	15	4	26	-0.170423	3.31092	15.1535	3.89275
652	1651	C6:0; C16:1; C17:0; C18:2; C16:0; C8:0; C20:5; C14:0; C18:1; C18:0; C12:0; C18:3 n-3; C15:0; C10:0; C24:1	C22:1; C18:3 n-6; C22:6; C20:4	15	4	24	-4.18064	5.77946	37.4361	6.1185
653	1652	C18:3 n-6; C22:6; C8:0; C12:0; C16:0; C17:0; C18:0; C15:0; C22:1; C20:4; C14:0; C18:3 n-3; C20:5; C10:0; C24:1	C6:0; C16:1; C18:2; C18:1	15	4	26	-1.83009	3.96387	17.7759	4.21615
654	1653	C22:1; C16:0; C10:0; C20:4; C12:0; C17:0; C8:0; C18:3 n-6; C20:5; C18:3 n-3; C22:6; C18:2; C15:0; C24:1; C6:0	C14:0; C18:1; C18:0; C16:1	15	4	26	-0.833705	4.18772	26.2311	5.12163
655	1654	C18:3 n-3; C10:0; C22:6; C18:1; C18:0; C20:5; C12:0; C16:0; C18:2; C6:0; C24:1; C22:1; C14:0; C16:1; C15:0	C20:4; C8:0; C17:0; C18:3 n-6	15	4	26	0.629908	3.63399	17.3812	4.16908
656	1655	C24:1; C18:0; C18:3 n-3; C14:0; C20:4; C16:0; C18:1; C22:6; C22:1; C15:0; C18:2; C18:3 n-6; C10:0; C16:1; C20:5	C17:0; C8:0; C12:0; C6:0	15	4	26	0.802214	2.7957	10.187	3.19172
657	1656	C20:5; C6:0; C18:1; C12:0; C24:1; C18:2; C8:0; C18:3 n-3; C16:1; C10:0; C22:1; C20:4; C18:0; C16:0; C14:0	C22:6; C17:0; C15:0; C18:3 n-6	15	4	24	-1.42465	3.73272	23.6969	4.86794
658	1657	C20:4; C16:0; C22:6; C18:1; C18:3 n-3; C12:0; C18:0; C10:0; C16:1; C14:0; C22:1; C18:2; C6:0; C15:0; C17:0	C24:1; C20:5; C8:0; C18:3 n-6	15	4	25	0.686112	3.73284	16.6902	4.08537
659	1658	C24:1; C16:1; C22:1; C10:0; C18:1; C22:6; C20:5; C14:0; C6:0; C18:2; C16:0; C12:0; C8:0; C20:4; C18:0	C18:3 n-6; C17:0; C18:3 n-3; C15:0	15	4	26	0.658651	2.75462	11.5393	3.39695
660	1659	C14:0; C18:2; C18:3 n-6; C18:0; C24:1; C20:5; C20:4; C16:0; C18:3 n-3; C6:0; C10:0; C17:0; C22:6; C8:0; C18:1	C12:0; C16:1; C15:0; C22:1	15	4	26	0.47276	4.04286	18.393	4.2887
661	1660	C12:0; C20:4; C18:3 n-6; C16:0; C14:0; C22:1; C18:2; C16:1; C17:0; C10:0; C20:5; C22:6; C18:0; C18:1; C15:0	C6:0; C8:0; C18:3 n-3; C24:1	15	4	26	0.804053	2.88917	10.5075	3.24153
662	1661	C15:0; C20:4; C14:0; C18:1; C24:1; C6:0; C16:1; C22:1; C18:0; C18:3 n-6; C20:5; C18:3 n-3; C10:0; C12:0; C8:0	C18:2; C22:6; C17:0; C16:0	15	4	24	-0.606693	3.55939	28.3129	5.32098
663	1662	C18:2; C6:0; C15:0; C22:1; C16:1; C14:0; C18:3 n-3; C24:1; C20:4; C8:0; C18:1; C18:0; C18:3 n-6; C12:0; C10:0	C22:6; C17:0; C20:5; C16:0	15	4	26	0.240044	3.54289	21.123	4.59598
664	1663	C8:0; C15:0; C18:0; C20:5; C22:6; C6:0; C10:0; C20:4; C18:2; C18:1; C17:0; C24:1; C12:0; C16:1; C18:3 n-3	C22:1; C16:0; C18:3 n-6; C14:0	15	4	26	-0.782677	3.50519	18.2013	4.2663
665	1664	C18:1; C18:2; C18:3 n-6; C16:0; C6:0; C14:0; C15:0; C12:0; C18:0; C20:5; C24:1; C17:0; C22:1; C10:0; C16:1	C22:6; C20:4; C18:3 n-3; C8:0	15	4	25	0.0183377	4.95777	29.8635	5.46475
666	1665	C14:0; C17:0; C8:0; C12:0; C18:1; C16:0; C22:6; C20:4; C10:0; C16:1; C18:0; C22:1; C15:0; C18:2; C18:3 n-3	C6:0; C20:5; C24:1; C18:3 n-6	15	4	25	0.48704	3.7201	17.7083	4.20812
667	1666	C20:4; C18:0; C8:0; C24:1; C14:0; C20:5; C6:0; C16:0; C17:0; C10:0; C22:6; C18:3 n-3; C18:3 n-6; C18:2; C18:1	C15:0; C12:0; C22:1; C16:1	15	4	26	0.47276	4.04286	18.393	4.2887
668	1667	C17:0; C6:0; C15:0; C18:0; C18:3 n-6; C12:0; C22:1; C22:6; C18:2; C20:5; C20:4; C8:0; C18:3 n-3; C14:0; C10:0	C16:1; C16:0; C24:1; C18:1	15	4	26	0.59648	2.05767	7.10979	2.66642
669	1668	C18:2; C18:3 n-6; C17:0; C6:0; C18:0; C22:1; C18:3 n-3; C24:1; C14:0; C12:0; C22:6; C10:0; C16:1; C16:0; C15:0	C20:4; C20:5; C18:1; C8:0	15	4	26	0.274669	2.80731	13.6296	3.69183
670	1669	C17:0; C24:1; C20:5; C18:2; C10:0; C12:0; C6:0; C22:1; C14:0; C22:6; C8:0; C18:3 n-6; C20:4; C18:0; C18:3 n-3	C16:0; C18:1; C15:0; C16:1	15	4	26	0.458093	2.71735	9.38427	3.06338
671	1670	C10:0; C6:0; C18:1; C18:3 n-3; C16:0; C14:0; C12:0; C20:4; C22:6; C24:1; C18:3 n-6; C20:5; C17:0; C16:1; C22:1	C8:0; C15:0; C18:2; C18:0	15	4	26	0.929277	1.91643	4.77639	2.18549
672	1671	C12:0; C18:0; C18:3 n-3; C18:3 n-6; C14:0; C16:0; C20:4; C24:1; C8:0; C6:0; C18:2; C18:1; C20:5; C16:1; C17:0	C22:1; C22:6; C10:0; C15:0	15	4	24	0.262196	5.12446	36.8107	6.06718
673	1672	C18:2; C15:0; C6:0; C18:3 n-6; C22:1; C16:0; C16:1; C20:4; C17:0; C18:1; C8:0; C10:0; C14:0; C12:0; C22:6	C20:5; C24:1; C18:3 n-3; C18:0	15	4	26	0.659145	3.3382	16.7755	4.09579
674	1673	C24:1; C6:0; C18:2; C16:1; C22:1; C12:0; C18:3 n-3; C18:3 n-6; C14:0; C18:0; C8:0; C20:4; C20:5; C10:0; C15:0	C16:0; C17:0; C18:1; C22:6	15	4	24	-1.05911	3.26258	28.6846	5.3558
675	1674	C18:0; C20:4; C24:1; C22:6; C16:1; C15:0; C20:5; C18:2; C18:3 n-6; C18:3 n-3; C18:1; C8:0; C17:0; C6:0; C12:0	C10:0; C16:0; C22:1; C14:0	15	4	26	0.741271	2.48337	12.0664	3.47367
676	1675	C10:0; C15:0; C12:0; C18:2; C20:5; C18:3 n-6; C18:1; C18:3 n-3; C6:0; C8:0; C20:4; C18:0; C17:0; C24:1; C16:0	C16:1; C14:0; C22:6; C22:1	15	4	24	-4.49039	5.47853	37.7851	6.14696
677	1676	C24:1; C17:0; C20:5; C8:0; C18:1; C10:0; C20:4; C22:1; C16:1; C18:2; C18:3 n-3; C22:6; C14:0; C15:0; C6:0	C18:3 n-6; C12:0; C16:0; C18:0	15	4	26	0.589576	3.07332	14.66	3.82883
678	1677	C14:0; C16:1; C18:2; C12:0; C6:0; C18:3 n-3; C16:0; C20:4; C17:0; C22:1; C20:5; C18:0; C24:1; C8:0; C15:0	C18:1; C22:6; C18:3 n-6; C10:0	15	4	24	0.109999	3.45968	20.6957	4.54926
679	1678	C8:0; C16:0; C24:1; C18:1; C22:1; C16:1; C18:0; C10:0; C6:0; C18:3 n-3; C18:3 n-6; C20:5; C17:0; C22:6; C15:0	C12:0; C18:2; C20:4; C14:0	15	4	26	-5.60521	6.13786	52.0877	7.21718
680	1679	C18:0; C18:1; C14:0; C12:0; C17:0; C18:3 n-3; C16:0; C6:0; C22:6; C18:2; C20:4; C20:5; C8:0; C10:0; C15:0	C18:3 n-6; C22:1; C16:1; C24:1	15	4	25	-0.579611	3.80345	19.2925	4.39232
681	1680	C12:0; C16:1; C22:1; C18:1; C17:0; C14:0; C18:2; C15:0; C10:0; C20:4; C18:3 n-6; C24:1; C18:0; C8:0; C22:6	C16:0; C18:3 n-3; C20:5; C6:0	15	4	26	0.286546	4.365	22.9348	4.78903
682	1681	C16:1; C8:0; C20:4; C6:0; C18:1; C18:3 n-3; C15:0; C16:0; C20:5; C22:1; C22:6; C14:0; C12:0; C18:0; C10:0	C24:1; C18:2; C17:0; C18:3 n-6	15	4	26	0.804145	1.75817	4.29277	2.0719
683	1682	C20:5; C16:0; C24:1; C14:0; C18:3 n-6; C18:1; C22:6; C6:0; C15:0; C16:1; C22:1; C18:2; C18:3 n-3; C12:0; C17:0	C20:4; C18:0; C10:0; C8:0	15	4	26	0.751812	3.45391	15.5278	3.94053
684	1683	C10:0; C24:1; C16:1; C18:2; C15:0; C18:0; C20:4; C6:0; C18:3 n-6; C20:5; C16:0; C12:0; C18:1; C22:6; C18:3 n-3	C8:0; C14:0; C17:0; C22:1	15	4	26	0.763663	2.74978	13.751	3.70823
685	1684	C18:0; C18:3 n-3; C12:0; C8:0; C14:0; C22:6; C20:5; C17:0; C18:3 n-6; C16:1; C24:1; C15:0; C16:0; C18:2; C22:1	C6:0; C10:0; C18:1; C20:4	15	4	26	-0.165373	3.48909	17.0227	4.12585
686	1685	C24:1; C18:3 n-3; C18:1; C22:6; C18:3 n-6; C20:4; C16:0; C6:0; C20:5; C12:0; C16:1; C8:0; C18:0; C18:2; C10:0	C22:1; C15:0; C14:0; C17:0	15	4	26	0.0805602	1.99869	9.20072	3.03327
687	1686	C22:1; C12:0; C18:1; C16:0; C15:0; C20:5; C24:1; C10:0; C16:1; C22:6; C14:0; C6:0; C18:3 n-6; C18:0; C18:2	C17:0; C20:4; C18:3 n-3; C8:0	15	4	26	0.678559	3.40271	16.2229	4.02777
688	1687	C10:0; C20:5; C15:0; C18:1; C18:3 n-6; C6:0; C16:1; C14:0; C22:1; C12:0; C8:0; C20:4; C16:0; C18:3 n-3; C22:6	C18:0; C17:0; C18:2; C24:1	15	4	26	0.896233	1.50234	2.30888	1.5195
689	1688	C12:0; C17:0; C18:3 n-3; C18:3 n-6; C18:0; C6:0; C24:1; C20:4; C16:1; C20:5; C15:0; C22:1; C16:0; C22:6; C14:0	C18:1; C18:2; C8:0; C10:0	15	4	26	0.437267	2.51216	10.1552	3.18672
690	1689	C22:6; C18:3 n-6; C18:2; C10:0; C16:0; C14:0; C20:5; C12:0; C17:0; C18:3 n-3; C6:0; C8:0; C15:0; C20:4; C22:1	C18:0; C16:1; C18:1; C24:1	15	4	26	0.505387	2.4296	9.88501	3.14404
691	1690	C18:2; C18:0; C6:0; C16:0; C18:3 n-6; C20:4; C20:5; C15:0; C18:3 n-3; C17:0; C22:6; C8:0; C22:1; C24:1; C10:0	C18:1; C12:0; C16:1; C14:0	15	4	26	-8.12203	7.91997	78.1336	8.83932
692	1691	C6:0; C18:0; C20:5; C18:1; C17:0; C8:0; C16:0; C12:0; C14:0; C18:3 n-3; C18:3 n-6; C20:4; C24:1; C10:0; C16:1	C18:2; C22:6; C22:1; C15:0	15	4	24	-1.17826	5.25999	39.0528	6.24923
693	1692	C18:3 n-3; C16:1; C12:0; C24:1; C18:3 n-6; C18:0; C18:1; C10:0; C16:0; C18:2; C14:0; C20:4; C8:0; C22:1; C6:0	C15:0; C20:5; C17:0; C22:6	15	4	26	0.352728	3.43888	19.4643	4.41184
694	1693	C18:0; C8:0; C14:0; C16:1; C18:3 n-6; C24:1; C18:1; C10:0; C18:3 n-3; C12:0; C6:0; C22:6; C20:4; C15:0; C22:1	C17:0; C20:5; C16:0; C18:2	15	4	27	0.748628	2.10465	8.63257	2.93812
695	1694	C22:6; C8:0; C16:0; C20:5; C12:0; C18:3 n-3; C16:1; C18:0; C24:1; C14:0; C10:0; C17:0; C20:4; C22:1; C6:0	C18:1; C18:3 n-6; C18:2; C15:0	15	4	26	0.684433	2.03546	5.656	2.37823
696	1695	C22:6; C14:0; C20:4; C18:3 n-3; C8:0; C6:0; C18:3 n-6; C10:0; C15:0; C18:1; C18:0; C22:1; C18:2; C16:0; C24:1	C12:0; C17:0; C20:5; C16:1	15	4	27	0.248972	4.37178	24.8004	4.98
697	1696	C10:0; C16:0; C16:1; C8:0; C20:4; C22:1; C15:0; C18:3 n-6; C22:6; C6:0; C14:0; C18:3 n-3; C18:2; C12:0; C20:5	C18:1; C24:1; C17:0; C18:0	15	4	26	0.877013	1.29856	2.16293	1.47069
698	1697	C22:1; C14:0; C22:6; C20:5; C16:0; C12:0; C16:1; C10:0; C17:0; C8:0; C24:1; C15:0; C20:4; C18:0; C6:0	C18:3 n-6; C18:2; C18:3 n-3; C18:1	15	4	26	-4.12853	4.82251	31.1033	5.57703
699	1698	C8:0; C18:1; C22:6; C6:0; C18:3 n-6; C15:0; C18:2; C18:3 n-3; C18:0; C16:1; C14:0; C12:0; C16:0; C10:0; C20:4	C20:5; C17:0; C22:1; C24:1	15	4	25	0.464275	3.22597	17.3398	4.16411
700	1699	C22:6; C12:0; C10:0; C22:1; C16:1; C20:4; C17:0; C24:1; C6:0; C18:1; C16:0; C18:3 n-3; C18:2; C20:5; C18:0	C14:0; C8:0; C15:0; C18:3 n-6	15	4	26	0.613336	3.80094	18.8307	4.33943
701	1700	C8:0; C18:3 n-3; C10:0; C20:4; C18:0; C6:0; C24:1; C22:1; C15:0; C20:5; C16:0; C12:0; C18:3 n-6; C17:0; C16:1	C14:0; C18:2; C18:1; C22:6	15	4	24	-9.32506	6.06153	49.5502	7.03919
702	1701	C18:3 n-6; C17:0; C20:5; C16:0; C10:0; C22:6; C18:2; C6:0; C15:0; C22:1; C12:0; C18:1; C24:1; C14:0; C20:4	C8:0; C16:1; C18:0; C18:3 n-3	15	4	26	0.886508	2.24097	6.11589	2.47303
703	1702	C22:1; C17:0; C18:2; C24:1; C22:6; C12:0; C18:1; C20:4; C20:5; C18:0; C16:0; C6:0; C15:0; C14:0; C10:0	C8:0; C18:3 n-3; C18:3 n-6; C16:1	15	4	26	0.00351108	4.87202	25.2015	5.02011
704	1703	C24:1; C14:0; C16:0; C17:0; C18:3 n-6; C8:0; C6:0; C18:1; C16:1; C12:0; C20:4; C15:0; C18:3 n-3; C22:1; C10:0	C22:6; C18:2; C18:0; C20:5	15	4	26	0.240649	3.93089	21.4521	4.63164
705	1704	C18:3 n-6; C14:0; C18:3 n-3; C20:5; C18:1; C20:4; C17:0; C16:0; C18:0; C8:0; C22:6; C10:0; C15:0; C22:1; C18:2	C24:1; C6:0; C16:1; C12:0	15	4	26	0.483557	4.06762	19.4149	4.40623
706	1705	C18:2; C20:4; C18:1; C20:5; C18:3 n-6; C22:6; C22:1; C18:3 n-3; C15:0; C24:1; C18:0; C6:0; C17:0; C16:0; C12:0	C8:0; C14:0; C10:0; C16:1	15	4	26	0.15299	4.90925	25.692	5.06873
707	1706	C22:1; C8:0; C10:0; C18:2; C12:0; C14:0; C22:6; C18:3 n-3; C24:1; C20:5; C17:0; C20:4; C15:0; C18:1; C18:0	C16:1; C16:0; C6:0; C18:3 n-6	15	4	26	-0.325971	4.89517	30.3437	5.50852
708	1707	C18:1; C12:0; C18:2; C15:0; C17:0; C10:0; C16:1; C14:0; C6:0; C24:1; C22:1; C18:0; C20:5; C18:3 n-3; C22:6	C20:4; C16:0; C8:0; C18:3 n-6	15	4	26	0.6092	3.7939	17.2563	4.15407
709	1708	C24:1; C8:0; C18:3 n-6; C15:0; C18:2; C6:0; C22:1; C17:0; C18:1; C16:0; C12:0; C18:0; C20:5; C20:4; C16:1	C22:6; C10:0; C18:3 n-3; C14:0	15	4	24	-0.396441	5.44099	35.6407	5.96998
710	1709	C17:0; C18:3 n-6; C15:0; C16:1; C12:0; C18:2; C18:0; C20:4; C24:1; C22:6; C18:1; C8:0; C20:5; C18:3 n-3; C14:0	C22:1; C16:0; C6:0; C10:0	15	4	26	0.660253	3.81675	19.6686	4.43493
711	1710	C22:1; C18:0; C16:1; C24:1; C16:0; C8:0; C10:0; C18:1; C18:3 n-3; C20:4; C15:0; C14:0; C17:0; C22:6; C18:2	C20:5; C12:0; C18:3 n-6; C6:0	15	4	25	-1.57265	4.79422	24.252	4.92464
712	1711	C18:2; C10:0; C6:0; C15:0; C16:0; C24:1; C12:0; C20:5; C8:0; C20:4; C18:1; C14:0; C22:1; C16:1; C17:0	C18:3 n-6; C18:0; C22:6; C18:3 n-3	15	4	24	0.269199	3.46217	19.2993	4.3931
713	1712	C14:0; C20:4; C18:0; C22:1; C18:3 n-6; C6:0; C22:6; C24:1; C16:0; C18:3 n-3; C12:0; C18:2; C10:0; C8:0; C16:1	C20:5; C18:1; C17:0; C15:0	15	4	27	0.749338	2.3322	8.72496	2.9538
714	1713	C16:0; C18:3 n-6; C18:0; C15:0; C17:0; C18:3 n-3; C14:0; C16:1; C22:6; C18:1; C20:5; C10:0; C8:0; C12:0; C18:2	C24:1; C22:1; C20:4; C6:0	15	4	25	0.263898	4.47352	25.4117	5.04101
715	1714	C8:0; C18:3 n-6; C22:1; C10:0; C16:1; C20:5; C14:0; C16:0; C18:2; C18:3 n-3; C18:0; C12:0; C15:0; C20:4; C18:1	C24:1; C6:0; C22:6; C17:0	15	4	24	0.0316313	4.42333	33.7113	5.80614
716	1715	C18:2; C16:1; C18:3 n-3; C18:3 n-6; C18:0; C20:4; C12:0; C20:5; C14:0; C18:1; C24:1; C8:0; C15:0; C17:0; C16:0	C6:0; C22:6; C22:1; C10:0	15	4	24	-0.0514631	6.39314	47.7522	6.9103
717	1716	C18:3 n-6; C20:5; C22:1; C8:0; C22:6; C20:4; C6:0; C15:0; C18:0; C16:1; C18:3 n-3; C18:1; C14:0; C17:0; C24:1	C16:0; C10:0; C18:2; C12:0	15	4	26	0.798355	2.57381	8.13328	2.85189
718	1717	C10:0; C22:1; C24:1; C16:0; C8:0; C18:2; C20:4; C18:0; C16:1; C17:0; C18:3 n-6; C12:0; C6:0; C22:6; C18:1	C20:5; C14:0; C15:0; C18:3 n-3	15	4	26	0.417765	3.87059	18.9702	4.35548
719	1718	C20:5; C6:0; C12:0; C15:0; C18:3 n-6; C18:0; C8:0; C14:0; C16:1; C22:1; C10:0; C24:1; C18:2; C16:0; C22:6	C20:4; C17:0; C18:1; C18:3 n-3	15	4	26	0.428514	2.80939	14.1945	3.76756
720	1719	C14:0; C22:1; C18:1; C20:4; C6:0; C8:0; C10:0; C17:0; C16:0; C20:5; C18:3 n-6; C18:3 n-3; C22:6; C15:0; C12:0	C18:2; C18:0; C16:1; C24:1	15	4	26	0.728576	2.09457	6.39027	2.5279
721	1720	C16:0; C18:3 n-6; C18:1; C18:0; C10:0; C17:0; C20:5; C12:0; C18:2; C24:1; C20:4; C22:6; C16:1; C14:0; C6:0	C8:0; C15:0; C22:1; C18:3 n-3	15	4	26	0.690823	4.01908	21.3712	4.6229
722	1721	C16:0; C8:0; C6:0; C18:0; C22:6; C12:0; C18:3 n-6; C10:0; C18:2; C20:4; C15:0; C18:3 n-3; C18:1; C20:5; C16:1	C14:0; C24:1; C22:1; C17:0	15	4	25	-0.524689	2.41689	15.4966	3.93657
723	1722	C12:0; C14:0; C16:0; C6:0; C22:1; C18:1; C15:0; C20:4; C20:5; C18:0; C18:3 n-3; C8:0; C24:1; C10:0; C17:0	C22:6; C18:2; C16:1; C18:3 n-6	15	4	24	-4.39993	4.72223	23.1245	4.80879
724	1723	C24:1; C16:1; C22:1; C18:3 n-6; C20:5; C15:0; C6:0; C22:6; C20:4; C10:0; C18:1; C16:0; C14:0; C12:0; C17:0	C8:0; C18:2; C18:3 n-3; C18:0	15	4	26	0.598431	3.85001	20.7225	4.5522
725	1724	C20:4; C6:0; C22:1; C18:3 n-3; C15:0; C8:0; C20:5; C12:0; C18:3 n-6; C10:0; C16:0; C24:1; C14:0; C18:0; C18:1	C18:2; C17:0; C22:6; C16:1	15	4	24	-0.683096	3.72729	25.0352	5.00352
726	1725	C6:0; C20:4; C18:1; C18:3 n-6; C10:0; C8:0; C18:0; C24:1; C14:0; C18:3 n-3; C18:2; C15:0; C22:1; C16:0; C22:6	C16:1; C17:0; C12:0; C20:5	15	4	27	0.248972	4.37178	24.8004	4.98
727	1726	C6:0; C20:5; C8:0; C18:1; C18:0; C17:0; C20:4; C16:1; C14:0; C12:0; C24:1; C18:3 n-3; C22:6; C15:0; C16:0	C18:3 n-6; C18:2; C22:1; C10:0	15	4	26	0.634854	3.42647	13.1037	3.6199
728	1727	C17:0; C6:0; C18:2; C20:4; C14:0; C18:3 n-6; C24:1; C18:1; C22:1; C10:0; C16:0; C12:0; C8:0; C20:5; C18:3 n-3	C18:0; C15:0; C22:6; C16:1	15	4	24	-0.640185	3.231	18.4866	4.29961
729	1728	C14:0; C12:0; C16:0; C22:1; C20:5; C20:4; C6:0; C22:6; C8:0; C18:1; C18:3 n-3; C16:1; C18:0; C17:0; C24:1	C18:3 n-6; C18:2; C10:0; C15:0	15	4	26	0.833297	2.44981	6.92137	2.63085
730	1729	C18:1; C20:5; C16:1; C18:3 n-3; C14:0; C8:0; C24:1; C18:2; C18:0; C12:0; C20:4; C22:1; C15:0; C16:0; C18:3 n-6	C22:6; C6:0; C10:0; C17:0	15	4	24	0.384949	4.38842	30.5172	5.52424
731	1730	C15:0; C16:0; C6:0; C18:3 n-3; C14:0; C24:1; C20:5; C22:1; C20:4; C18:0; C8:0; C22:6; C10:0; C17:0; C18:2	C12:0; C18:1; C16:1; C18:3 n-6	15	4	26	-3.37113	5.71227	39.7411	6.30405
732	1731	C18:2; C20:5; C14:0; C18:1; C22:6; C8:0; C15:0; C18:0; C16:0; C10:0; C17:0; C12:0; C6:0; C24:1; C22:1	C18:3 n-3; C20:4; C18:3 n-6; C16:1	15	4	26	-1.00385	3.73136	15.6173	3.95187
733	1732	C8:0; C20:5; C20:4; C14:0; C6:0; C17:0; C16:1; C18:3 n-3; C15:0; C22:6; C16:0; C24:1; C22:1; C18:1; C18:3 n-6	C12:0; C10:0; C18:0; C18:2	15	4	26	0.826612	2.48526	8.08517	2.84344
734	1733	C24:1; C8:0; C20:5; C10:0; C22:6; C6:0; C18:2; C14:0; C18:3 n-6; C18:0; C12:0; C22:1; C17:0; C16:1; C15:0	C16:0; C20:4; C18:1; C18:3 n-3	15	4	26	0.353875	2.97799	14.3964	3.79426
735	1734	C10:0; C14:0; C18:3 n-6; C18:0; C16:0; C18:3 n-3; C18:2; C6:0; C22:1; C8:0; C18:1; C24:1; C17:0; C20:4; C22:6	C16:1; C12:0; C20:5; C15:0	15	4	27	0.294353	4.64293	24.4326	4.94294
736	1735	C6:0; C22:1; C24:1; C18:1; C18:2; C17:0; C20:5; C15:0; C14:0; C18:0; C8:0; C16:0; C12:0; C18:3 n-3; C22:6	C18:3 n-6; C10:0; C16:1; C20:4	15	4	26	-0.339112	4.93701	25.759	5.07533
737	1736	C16:1; C6:0; C18:3 n-6; C18:0; C24:1; C12:0; C18:3 n-3; C20:4; C10:0; C8:0; C14:0; C15:0; C17:0; C16:0; C22:6	C18:1; C18:2; C22:1; C20:5	15	4	26	0.346635	3.2868	13.7575	3.7091
738	1737	C10:0; C15:0; C22:1; C6:0; C24:1; C16:0; C17:0; C18:1; C18:0; C8:0; C18:2; C16:1; C12:0; C20:5; C14:0	C18:3 n-6; C20:4; C22:6; C18:3 n-3	15	4	24	-1.81568	5.2568	31.5401	5.61606
739	1738	C14:0; C17:0; C16:0; C20:5; C6:0; C18:3 n-6; C10:0; C18:2; C12:0; C16:1; C8:0; C18:3 n-3; C18:0; C22:6; C15:0	C24:1; C18:1; C20:4; C22:1	15	4	25	0.104155	3.03207	16.2921	4.03635
740	1739	C8:0; C15:0; C14:0; C24:1; C6:0; C12:0; C20:4; C18:3 n-6; C18:1; C18:2; C10:0; C18:3 n-3; C22:6; C18:0; C16:0	C16:1; C20:5; C17:0; C22:1	15	4	26	0.445896	3.44628	15.7899	3.97365
741	1740	C20:5; C6:0; C18:1; C10:0; C18:3 n-3; C22:6; C16:1; C18:0; C8:0; C18:3 n-6; C15:0; C18:2; C22:1; C12:0; C17:0	C20:4; C24:1; C14:0; C16:0	15	4	26	-0.207715	3.45127	17.6426	4.20031
742	1741	C22:1; C6:0; C18:3 n-3; C24:1; C20:5; C12:0; C18:1; C22:6; C14:0; C16:0; C17:0; C20:4; C15:0; C8:0; C18:2	C10:0; C18:3 n-6; C16:1; C18:0	15	4	26	0.581836	3.56193	17.1709	4.14378
743	1742	C16:1; C22:6; C20:5; C18:1; C22:1; C12:0; C8:0; C14:0; C15:0; C17:0; C10:0; C18:3 n-3; C20:4; C6:0; C24:1	C18:3 n-6; C18:0; C16:0; C18:2	15	4	26	0.77729	1.81024	4.58911	2.14222
744	1743	C16:0; C17:0; C18:1; C10:0; C6:0; C18:3 n-3; C16:1; C22:1; C24:1; C14:0; C8:0; C18:0; C22:6; C15:0; C20:5	C12:0; C20:4; C18:3 n-6; C18:2	15	4	26	-1.53278	4.08171	21.564	4.6437
745	1744	C6:0; C22:6; C18:3 n-3; C10:0; C18:1; C18:0; C18:2; C24:1; C17:0; C18:3 n-6; C16:1; C12:0; C20:5; C20:4; C22:1	C14:0; C15:0; C8:0; C16:0	15	4	26	0.884424	2.21658	6.96652	2.63942
746	1745	C8:0; C16:0; C17:0; C18:1; C12:0; C16:1; C20:5; C10:0; C18:2; C18:0; C22:6; C15:0; C6:0; C18:3 n-6; C20:4	C14:0; C24:1; C18:3 n-3; C22:1	15	4	25	0.332131	3.56668	21.5741	4.64479
747	1746	C24:1; C18:0; C22:1; C18:1; C18:3 n-3; C20:4; C18:3 n-6; C20:5; C12:0; C6:0; C17:0; C22:6; C8:0; C15:0; C10:0	C16:1; C16:0; C14:0; C18:2	15	4	26	-0.476871	3.76986	19.117	4.3723
748	1747	C6:0; C15:0; C14:0; C18:0; C18:1; C24:1; C18:3 n-6; C22:1; C22:6; C10:0; C20:4; C17:0; C20:5; C8:0; C12:0	C16:0; C18:3 n-3; C18:2; C16:1	15	4	26	0.704718	2.21933	6.96028	2.63823
749	1748	C15:0; C24:1; C18:3 n-3; C14:0; C18:3 n-6; C10:0; C22:6; C18:0; C18:2; C20:4; C16:1; C8:0; C6:0; C20:5; C18:1	C22:1; C12:0; C16:0; C17:0	15	4	26	0.671479	2.69557	12.0672	3.47379
750	1749	C20:5; C18:0; C17:0; C15:0; C10:0; C18:1; C18:3 n-6; C12:0; C22:6; C16:0; C8:0; C18:3 n-3; C22:1; C20:4; C24:1	C16:1; C14:0; C6:0; C18:2	15	4	26	-2.4136	4.84092	27.1103	5.20676
751	1750	C16:0; C14:0; C12:0; C15:0; C18:3 n-6; C18:1; C18:0; C22:6; C16:1; C20:5; C20:4; C10:0; C8:0; C24:1; C6:0	C17:0; C18:3 n-3; C18:2; C22:1	15	4	26	0.252707	4.36884	26.6531	5.16266
752	1751	C16:1; C16:0; C18:0; C24:1; C12:0; C15:0; C10:0; C17:0; C14:0; C22:6; C22:1; C20:4; C18:2; C8:0; C20:5	C18:3 n-6; C6:0; C18:3 n-3; C18:1	15	4	26	-0.928266	3.73705	17.8485	4.22474
753	1752	C22:1; C18:1; C18:0; C20:4; C8:0; C14:0; C16:1; C20:5; C18:3 n-3; C15:0; C6:0; C18:2; C12:0; C22:6; C16:0	C17:0; C10:0; C24:1; C18:3 n-6	15	4	26	0.872226	2.05424	6.75796	2.59961
754	1753	C18:2; C22:1; C18:3 n-6; C20:5; C20:4; C24:1; C14:0; C17:0; C18:0; C22:6; C8:0; C6:0; C10:0; C18:1; C15:0	C18:3 n-3; C16:0; C12:0; C16:1	15	4	26	0.705649	2.76306	9.24699	3.04089
755	1754	C10:0; C22:1; C17:0; C12:0; C16:0; C6:0; C20:5; C22:6; C18:1; C16:1; C15:0; C18:3 n-6; C8:0; C18:3 n-3; C18:2	C20:4; C14:0; C18:0; C24:1	15	4	26	-0.119076	3.55274	18.7823	4.33385
756	1755	C18:0; C14:0; C17:0; C8:0; C16:1; C6:0; C24:1; C20:5; C16:0; C20:4; C18:2; C15:0; C22:1; C18:1; C10:0	C18:3 n-6; C22:6; C18:3 n-3; C12:0	15	4	24	-0.164665	4.10709	20.8558	4.56681
757	1756	C22:6; C10:0; C14:0; C15:0; C6:0; C18:3 n-6; C18:1; C8:0; C12:0; C18:3 n-3; C18:2; C16:0; C18:0; C20:5; C20:4	C24:1; C17:0; C22:1; C16:1	15	4	25	0.112115	2.23377	8.76025	2.95977
758	1757	C18:0; C22:6; C12:0; C14:0; C15:0; C18:3 n-6; C20:4; C18:2; C18:1; C22:1; C16:0; C17:0; C6:0; C18:3 n-3; C24:1	C16:1; C10:0; C8:0; C20:5	15	4	26	-0.0277195	4.54334	21.4836	4.63504
759	1758	C15:0; C14:0; C18:3 n-3; C18:3 n-6; C18:2; C17:0; C16:1; C18:1; C22:1; C16:0; C8:0; C20:4; C12:0; C24:1; C6:0	C10:0; C22:6; C20:5; C18:0	15	4	26	0.633852	3.45842	18.1834	4.2642
760	1759	C18:1; C18:0; C24:1; C20:4; C10:0; C12:0; C22:1; C14:0; C8:0; C20:5; C15:0; C16:1; C18:3 n-6; C18:2; C16:0	C18:3 n-3; C17:0; C22:6; C6:0	15	4	24	0.209522	4.5247	28.9738	5.38273
761	1760	C22:1; C18:1; C20:5; C6:0; C16:0; C18:3 n-6; C17:0; C12:0; C10:0; C8:0; C18:2; C16:1; C14:0; C22:6; C24:1	C15:0; C18:0; C18:3 n-3; C20:4	15	4	26	0.627413	3.16798	13.5259	3.67775
762	1761	C18:3 n-3; C24:1; C18:2; C8:0; C20:4; C22:6; C16:1; C20:5; C17:0; C6:0; C16:0; C22:1; C12:0; C15:0; C18:0	C14:0; C18:1; C10:0; C18:3 n-6	15	4	26	0.0765785	3.59653	16.6728	4.08324
763	1762	C18:1; C24:1; C16:0; C20:5; C17:0; C10:0; C14:0; C18:3 n-6; C22:6; C15:0; C20:4; C22:1; C6:0; C16:1; C18:0	C18:3 n-3; C8:0; C12:0; C18:2	15	4	26	-1.43905	4.43493	22.8758	4.78286
764	1763	C8:0; C17:0; C18:1; C22:6; C18:3 n-3; C14:0; C16:0; C16:1; C18:2; C18:0; C24:1; C22:1; C10:0; C12:0; C6:0	C20:4; C18:3 n-6; C15:0; C20:5	15	4	26	0.426006	3.28097	13.489	3.67274
765	1764	C18:2; C20:4; C8:0; C15:0; C16:0; C18:1; C24:1; C18:0; C20:5; C6:0; C18:3 n-3; C18:3 n-6; C14:0; C16:1; C22:1	C17:0; C22:6; C12:0; C10:0	15	4	24	0.630967	3.25075	18.6178	4.31483
766	1765	C16:0; C18:3 n-6; C20:5; C17:0; C20:4; C10:0; C18:3 n-3; C14:0; C22:1; C18:0; C15:0; C16:1; C18:1; C22:6; C18:2	C24:1; C6:0; C8:0; C12:0	15	4	26	0.805984	2.97081	10.5702	3.25119
767	1766	C17:0; C20:5; C12:0; C18:3 n-3; C18:3 n-6; C18:0; C14:0; C18:1; C10:0; C15:0; C22:1; C24:1; C6:0; C18:2; C16:1	C22:6; C16:0; C8:0; C20:4	15	4	26	0.373832	4.57927	29.4235	5.42435
768	1767	C15:0; C16:1; C20:5; C22:6; C18:2; C18:0; C20:4; C18:3 n-3; C18:1; C24:1; C16:0; C12:0; C8:0; C6:0; C14:0	C10:0; C17:0; C22:1; C18:3 n-6	15	4	26	0.749275	2.9156	12.18	3.48999
769	1768	C10:0; C22:1; C6:0; C8:0; C15:0; C18:3 n-6; C16:0; C18:2; C18:0; C12:0; C22:6; C14:0; C18:1; C20:4; C16:1	C20:5; C24:1; C17:0; C18:3 n-3	15	4	26	0.671263	3.11361	15.6064	3.9505
770	1769	C6:0; C18:0; C14:0; C12:0; C24:1; C22:1; C15:0; C20:5; C17:0; C16:0; C18:1; C16:1; C18:3 n-6; C22:6; C20:4	C18:2; C10:0; C18:3 n-3; C8:0	15	4	26	-1.14914	4.62547	23.8155	4.88011
771	1770	C22:1; C12:0; C18:1; C18:2; C17:0; C8:0; C10:0; C18:3 n-3; C14:0; C15:0; C20:5; C16:0; C18:3 n-6; C20:4; C18:0	C16:1; C6:0; C22:6; C24:1	15	4	24	0.0128556	4.37388	27.6044	5.25399
772	1771	C20:5; C18:3 n-3; C18:3 n-6; C12:0; C14:0; C24:1; C16:1; C16:0; C6:0; C10:0; C18:1; C18:2; C17:0; C8:0; C15:0	C22:1; C20:4; C18:0; C22:6	15	4	26	-3.16364	5.84372	45.5045	6.7457
773	1772	C12:0; C20:5; C18:3 n-3; C10:0; C18:1; C18:3 n-6; C17:0; C22:6; C14:0; C6:0; C24:1; C16:0; C16:1; C8:0; C18:0	C20:4; C22:1; C15:0; C18:2	15	4	26	0.196015	3.25628	16.9548	4.11762
774	1773	C10:0; C18:2; C17:0; C20:4; C15:0; C18:3 n-3; C22:1; C8:0; C18:3 n-6; C24:1; C6:0; C22:6; C16:0; C14:0; C20:5	C12:0; C18:1; C18:0; C16:1	15	4	26	0.292046	3.77858	20.664	4.54577
775	1774	C16:1; C20:4; C18:3 n-3; C16:0; C18:3 n-6; C18:2; C18:0; C12:0; C20:5; C17:0; C6:0; C15:0; C18:1; C8:0; C22:1	C22:6; C24:1; C10:0; C14:0	15	4	24	0.283037	4.66606	30.7299	5.54346
776	1775	C24:1; C17:0; C10:0; C18:1; C18:3 n-6; C18:2; C15:0; C22:1; C14:0; C18:0; C12:0; C18:3 n-3; C20:5; C22:6; C8:0	C16:1; C6:0; C16:0; C20:4	15	4	26	0.160537	4.01155	19.2313	4.38535
777	1776	C8:0; C6:0; C18:2; C10:0; C17:0; C22:1; C16:1; C22:6; C20:5; C16:0; C18:1; C14:0; C12:0; C18:3 n-3; C20:4	C15:0; C18:3 n-6; C18:0; C24:1	15	4	26	0.415613	2.03379	6.05631	2.46096
778	1777	C22:6; C20:4; C8:0; C18:3 n-3; C12:0; C18:2; C17:0; C20:5; C16:0; C18:3 n-6; C6:0; C14:0; C15:0; C18:0; C18:1	C16:1; C22:1; C10:0; C24:1	15	4	25	0.785435	2.84083	10.7981	3.28604
779	1778	C12:0; C24:1; C8:0; C16:1; C14:0; C6:0; C10:0; C16:0; C15:0; C18:3 n-6; C22:1; C18:0; C17:0; C20:4; C18:3 n-3	C22:6; C18:1; C20:5; C18:2	15	4	26	-2.61307	5.44039	34.0302	5.83355
780	1779	C18:0; C20:5; C8:0; C18:1; C18:3 n-6; C12:0; C18:3 n-3; C10:0; C6:0; C24:1; C20:4; C14:0; C15:0; C22:6; C17:0	C22:1; C16:1; C16:0; C18:2	15	4	26	0.550896	2.52647	7.97835	2.8246
781	1780	C22:1; C16:0; C18:1; C8:0; C22:6; C20:5; C18:2; C24:1; C12:0; C14:0; C10:0; C6:0; C16:1; C17:0; C20:4	C18:0; C15:0; C18:3 n-6; C18:3 n-3	15	4	26	0.644278	2.98822	12.5058	3.53635
782	1781	C18:2; C20:5; C15:0; C12:0; C14:0; C6:0; C18:0; C18:1; C18:3 n-6; C16:1; C22:1; C10:0; C16:0; C22:6; C8:0	C18:3 n-3; C17:0; C20:4; C24:1	15	4	26	0.653869	2.82512	12.2059	3.49369
783	1782	C18:1; C15:0; C8:0; C16:0; C22:6; C12:0; C6:0; C14:0; C18:0; C18:3 n-3; C22:1; C17:0; C18:3 n-6; C20:5; C16:1	C18:2; C24:1; C10:0; C20:4	15	4	26	0.753147	2.78831	10.2399	3.19999
784	1783	C17:0; C22:6; C20:4; C18:1; C16:0; C6:0; C24:1; C18:0; C18:2; C18:3 n-6; C8:0; C20:5; C14:0; C10:0; C22:1	C16:1; C12:0; C15:0; C18:3 n-3	15	4	26	0.689645	3.12017	11.1683	3.3419
785	1784	C14:0; C18:3 n-3; C17:0; C18:1; C16:0; C10:0; C18:2; C18:3 n-6; C12:0; C22:6; C22:1; C18:0; C24:1; C20:4; C20:5	C6:0; C8:0; C15:0; C16:1	15	4	26	0.859273	2.56707	7.58316	2.75375
786	1785	C6:0; C10:0; C18:3 n-3; C18:3 n-6; C24:1; C16:0; C22:6; C8:0; C15:0; C20:4; C18:0; C18:1; C22:1; C20:5; C16:1	C14:0; C18:2; C12:0; C17:0	15	4	26	-0.788647	5.15356	50.6586	7.11749
787	1786	C6:0; C15:0; C16:1; C8:0; C17:0; C18:1; C18:2; C18:3 n-3; C18:3 n-6; C24:1; C22:1; C18:0; C22:6; C20:5; C16:0	C10:0; C20:4; C14:0; C12:0	15	4	26	-3.04239	7.49488	74.7835	8.64775
788	1787	C18:1; C15:0; C18:2; C16:1; C24:1; C16:0; C10:0; C20:4; C12:0; C8:0; C22:6; C18:0; C6:0; C18:3 n-3; C14:0	C20:5; C22:1; C17:0; C18:3 n-6	15	4	26	0.467847	3.2785	15.0056	3.8737
789	1788	C16:0; C8:0; C22:6; C18:1; C18:3 n-3; C20:5; C15:0; C18:2; C18:3 n-6; C17:0; C12:0; C24:1; C16:1; C18:0; C20:4	C22:1; C6:0; C14:0; C10:0	15	4	26	0.502179	3.92844	20.2135	4.49595
790	1789	C15:0; C24:1; C17:0; C6:0; C20:4; C18:3 n-6; C22:6; C14:0; C18:2; C18:0; C12:0; C22:1; C16:0; C18:3 n-3; C20:5	C16:1; C8:0; C10:0; C18:1	15	4	26	0.490961	3.34781	13.1424	3.62525
791	1790	C20:5; C18:3 n-6; C16:0; C10:0; C12:0; C20:4; C22:6; C22:1; C8:0; C15:0; C18:1; C17:0; C24:1; C16:1; C6:0	C18:3 n-3; C18:2; C18:0; C14:0	15	4	26	0.180847	4.21896	23.1169	4.808
792	1791	C17:0; C8:0; C22:1; C16:1; C14:0; C6:0; C24:1; C22:6; C15:0; C20:4; C18:3 n-6; C18:2; C20:5; C12:0; C16:0	C18:3 n-3; C10:0; C18:0; C18:1	15	4	26	0.82572	1.97588	7.92131	2.81448
793	1792	C16:1; C17:0; C18:3 n-6; C10:0; C22:6; C22:1; C18:1; C14:0; C6:0; C18:2; C12:0; C18:0; C8:0; C16:0; C15:0	C18:3 n-3; C24:1; C20:4; C20:5	15	4	26	0.310928	3.86089	22.6914	4.76355
794	1793	C6:0; C8:0; C12:0; C14:0; C18:0; C18:3 n-3; C16:1; C17:0; C18:1; C24:1; C20:4; C22:1; C18:3 n-6; C15:0; C10:0	C20:5; C22:6; C16:0; C18:2	15	4	26	-0.103065	4.26713	26.5212	5.14988
795	1794	C20:4; C17:0; C18:3 n-3; C24:1; C22:1; C22:6; C6:0; C18:3 n-6; C14:0; C15:0; C16:1; C8:0; C18:0; C18:1; C10:0	C20:5; C16:0; C18:2; C12:0	15	4	26	0.549092	3.28748	13.2835	3.64465
796	1795	C10:0; C17:0; C8:0; C24:1; C16:1; C18:0; C22:1; C18:1; C15:0; C18:3 n-3; C14:0; C18:2; C16:0; C20:5; C20:4	C22:6; C6:0; C18:3 n-6; C12:0	15	4	24	-0.815883	5.38446	33.9128	5.82347
797	1796	C12:0; C20:4; C18:2; C22:6; C10:0; C6:0; C17:0; C16:0; C18:3 n-3; C18:1; C24:1; C14:0; C20:5; C22:1; C18:0	C18:3 n-6; C8:0; C15:0; C16:1	15	4	26	0.450087	4.56582	26.8086	5.1777
798	1797	C12:0; C18:3 n-6; C14:0; C8:0; C20:4; C16:1; C18:0; C17:0; C16:0; C6:0; C15:0; C22:6; C18:3 n-3; C18:1; C22:1	C18:2; C10:0; C20:5; C24:1	15	4	26	0.757282	2.90307	10.7449	3.27794
799	1798	C12:0; C10:0; C18:2; C20:4; C22:1; C17:0; C6:0; C24:1; C18:1; C18:3 n-6; C18:0; C15:0; C18:3 n-3; C14:0; C20:5	C16:1; C16:0; C22:6; C8:0	15	4	24	0.498764	3.75328	23.62	4.86004
800	1799	C10:0; C15:0; C22:1; C12:0; C18:3 n-6; C14:0; C18:2; C20:4; C16:1; C24:1; C6:0; C22:6; C8:0; C18:1; C18:3 n-3	C17:0; C20:5; C16:0; C18:0	15	4	27	0.749763	1.81164	8.19921	2.86343
801	1800	C20:5; C8:0; C10:0; C24:1; C18:3 n-3; C18:3 n-6; C17:0; C14:0; C12:0; C18:1; C20:4; C16:1; C6:0; C18:2; C16:0	C15:0; C22:6; C22:1; C18:0	15	4	24	-7.21733	4.77811	37.0137	6.08389
802	1801	C16:1; C6:0; C16:0; C8:0; C18:3 n-6; C14:0; C18:3 n-3; C22:6; C22:1; C12:0; C17:0; C10:0; C18:1; C18:2; C20:4	C24:1; C15:0; C18:0; C20:5	15	4	26	0.767982	2.25139	8.15798	2.85622
803	1802	C16:0; C18:0; C24:1; C18:3 n-6; C20:5; C18:3 n-3; C14:0; C15:0; C18:1; C6:0; C18:2; C22:6; C20:4; C22:1; C16:1	C12:0; C10:0; C8:0; C17:0	15	4	26	0.281806	5.56275	41.1258	6.41294
804	1803	C22:6; C18:0; C8:0; C12:0; C16:0; C6:0; C18:1; C22:1; C18:2; C15:0; C20:5; C16:1; C20:4; C10:0; C14:0	C24:1; C18:3 n-6; C18:3 n-3; C17:0	15	4	26	0.684501	2.67639	10.7786	3.28307
805	1804	C6:0; C14:0; C18:1; C24:1; C8:0; C18:0; C10:0; C18:3 n-3; C17:0; C22:1; C16:1; C22:6; C18:3 n-6; C20:5; C12:0	C18:2; C20:4; C16:0; C15:0	15	4	26	0.115736	3.98633	19.133	4.37413
806	1805	C18:3 n-6; C14:0; C15:0; C12:0; C17:0; C16:0; C10:0; C18:2; C18:1; C24:1; C18:3 n-3; C6:0; C20:4; C8:0; C22:6	C16:1; C22:1; C18:0; C20:5	15	4	26	0.477764	3.50873	15.6234	3.95264
807	1806	C10:0; C22:1; C20:5; C16:1; C18:2; C18:1; C12:0; C16:0; C18:0; C6:0; C8:0; C17:0; C24:1; C15:0; C14:0	C18:3 n-3; C20:4; C22:6; C18:3 n-6	15	4	24	-1.81568	5.2568	31.5401	5.61606
808	1807	C15:0; C22:1; C18:2; C16:1; C17:0; C10:0; C8:0; C24:1; C18:0; C6:0; C12:0; C14:0; C16:0; C18:3 n-6; C22:6	C20:5; C18:3 n-3; C20:4; C18:1	15	4	26	-2.56607	3.78484	22.237	4.71562
809	1808	C22:6; C10:0; C12:0; C18:2; C18:0; C22:1; C18:3 n-3; C18:1; C18:3 n-6; C8:0; C6:0; C24:1; C16:0; C20:5; C16:1	C15:0; C20:4; C17:0; C14:0	15	4	27	-0.00161365	3.10886	15.5409	3.9422
810	1809	C18:1; C14:0; C24:1; C8:0; C18:3 n-6; C22:6; C18:0; C16:1; C15:0; C17:0; C12:0; C10:0; C18:3 n-3; C20:5; C18:2	C22:1; C16:0; C6:0; C20:4	15	4	26	0.235062	4.43686	23.8537	4.88403
811	1810	C18:1; C18:0; C17:0; C16:1; C20:5; C18:3 n-3; C22:6; C14:0; C18:3 n-6; C24:1; C18:2; C10:0; C20:4; C22:1; C15:0	C16:0; C8:0; C12:0; C6:0	15	4	26	0.793811	2.86069	9.79911	3.13035
812	1811	C18:3 n-3; C14:0; C18:3 n-6; C20:5; C18:1; C22:1; C8:0; C20:4; C17:0; C12:0; C16:0; C6:0; C22:6; C15:0; C18:0	C10:0; C18:2; C16:1; C24:1	15	4	26	0.891511	2.05821	4.54094	2.13095
813	1812	C10:0; C18:0; C18:2; C14:0; C17:0; C22:6; C15:0; C24:1; C20:5; C8:0; C22:1; C16:1; C6:0; C12:0; C18:3 n-6	C18:3 n-3; C16:0; C18:1; C20:4	15	4	26	0.353875	2.97799	14.3964	3.79426
814	1813	C22:1; C17:0; C18:1; C10:0; C15:0; C18:0; C18:3 n-3; C20:4; C20:5; C6:0; C12:0; C18:2; C16:0; C16:1; C22:6	C14:0; C18:3 n-6; C24:1; C8:0	15	4	26	0.570223	4.12951	21.1733	4.60145
815	1814	C18:1; C24:1; C20:4; C16:1; C20:5; C18:0; C15:0; C18:2; C12:0; C22:1; C18:3 n-3; C22:6; C18:3 n-6; C6:0; C8:0	C16:0; C17:0; C14:0; C10:0	15	4	26	0.835023	1.9782	8.17257	2.85877
816	1815	C18:1; C12:0; C16:0; C16:1; C8:0; C18:3 n-3; C20:5; C17:0; C24:1; C18:3 n-6; C6:0; C14:0; C18:2; C22:1; C10:0	C15:0; C20:4; C18:0; C22:6	15	4	26	-1.05573	3.98712	26.2967	5.12803
817	1816	C8:0; C18:3 n-6; C22:6; C16:1; C12:0; C18:0; C16:0; C20:5; C18:1; C22:1; C15:0; C18:2; C20:4; C6:0; C10:0	C24:1; C18:3 n-3; C14:0; C17:0	15	4	26	0.506131	3.32513	17.0972	4.13488
818	1817	C15:0; C18:3 n-3; C20:5; C16:0; C8:0; C16:1; C18:1; C20:4; C22:6; C22:1; C12:0; C14:0; C18:0; C24:1; C18:2	C17:0; C6:0; C18:3 n-6; C10:0	15	4	26	0.60758	3.56371	17.9269	4.23401
819	1818	C22:1; C8:0; C20:4; C18:2; C18:3 n-6; C6:0; C16:1; C18:0; C18:1; C16:0; C24:1; C14:0; C17:0; C15:0; C20:5	C22:6; C10:0; C18:3 n-3; C12:0	15	4	24	0.0125245	3.81845	22.4335	4.7364
820	1819	C12:0; C16:0; C18:3 n-6; C20:4; C22:6; C15:0; C16:1; C20:5; C18:0; C24:1; C10:0; C17:0; C18:1; C18:2; C18:3 n-3	C14:0; C8:0; C6:0; C22:1	15	4	26	0.670697	3.44011	15.5302	3.94084
821	1820	C18:2; C24:1; C10:0; C18:3 n-6; C16:1; C16:0; C18:3 n-3; C18:0; C22:6; C18:1; C20:5; C8:0; C20:4; C12:0; C6:0	C14:0; C17:0; C22:1; C15:0	15	4	26	0.0805602	1.99869	9.20072	3.03327
822	1821	C8:0; C24:1; C14:0; C22:6; C18:0; C16:1; C16:0; C20:4; C18:1; C6:0; C22:1; C18:3 n-3; C18:2; C17:0; C18:3 n-6	C20:5; C10:0; C12:0; C15:0	15	4	27	0.674578	3.60304	15.3462	3.91742
823	1822	C22:1; C18:3 n-6; C20:5; C18:0; C18:2; C10:0; C16:0; C24:1; C18:1; C17:0; C16:1; C8:0; C18:3 n-3; C14:0; C15:0	C12:0; C22:6; C6:0; C20:4	15	4	25	-1.04761	5.48048	35.4909	5.95742
824	1823	C16:0; C15:0; C22:1; C6:0; C14:0; C12:0; C8:0; C24:1; C17:0; C20:4; C18:3 n-3; C18:2; C18:3 n-6; C22:6; C10:0	C16:1; C18:1; C20:5; C18:0	15	4	26	0.271978	3.53627	18.2794	4.27544
825	1824	C18:0; C14:0; C17:0; C22:6; C18:3 n-6; C20:5; C8:0; C16:0; C18:3 n-3; C24:1; C18:2; C6:0; C22:1; C12:0; C20:4	C16:1; C18:1; C15:0; C10:0	15	4	26	0.783286	2.32435	8.7656	2.96068
826	1825	C8:0; C6:0; C18:1; C16:1; C14:0; C24:1; C16:0; C15:0; C10:0; C12:0; C18:2; C22:1; C18:0; C18:3 n-3; C22:6	C20:4; C17:0; C18:3 n-6; C20:5	15	4	26	0.369851	3.04656	13.9946	3.74093
827	1826	C18:3 n-6; C20:4; C18:0; C18:3 n-3; C10:0; C15:0; C24:1; C8:0; C16:0; C22:6; C14:0; C22:1; C17:0; C12:0; C20:5	C6:0; C16:1; C18:1; C18:2	15	4	26	-1.83009	3.96387	17.7759	4.21615
828	1827	C16:1; C18:3 n-3; C22:6; C12:0; C24:1; C8:0; C14:0; C18:2; C15:0; C20:5; C16:0; C18:0; C18:1; C6:0; C18:3 n-6	C17:0; C22:1; C20:4; C10:0	15	4	26	0.644406	3.33878	17.4437	4.17656
829	1828	C22:6; C6:0; C8:0; C12:0; C15:0; C22:1; C18:0; C18:2; C16:0; C16:1; C18:3 n-6; C24:1; C14:0; C20:5; C17:0	C18:1; C20:4; C18:3 n-3; C10:0	15	4	26	0.096764	3.0143	12.8759	3.5883
830	1829	C24:1; C18:1; C18:3 n-6; C14:0; C16:1; C6:0; C22:1; C10:0; C20:4; C16:0; C12:0; C18:2; C18:3 n-3; C22:6; C15:0	C18:0; C17:0; C20:5; C8:0	15	4	26	0.861738	2.55666	9.9462	3.15376
831	1830	C22:6; C22:1; C14:0; C16:1; C6:0; C15:0; C8:0; C12:0; C18:1; C18:0; C18:2; C10:0; C20:5; C18:3 n-6; C16:0	C20:4; C17:0; C24:1; C18:3 n-3	15	4	26	0.653869	2.82512	12.2059	3.49369
832	1831	C16:1; C24:1; C20:5; C20:4; C22:6; C8:0; C6:0; C22:1; C16:0; C10:0; C18:0; C18:3 n-3; C18:1; C14:0; C15:0	C18:2; C17:0; C18:3 n-6; C12:0	15	4	26	0.498868	3.20413	14.2889	3.78006
833	1832	C18:0; C18:3 n-6; C14:0; C22:6; C18:1; C16:1; C20:4; C8:0; C18:2; C6:0; C10:0; C12:0; C24:1; C16:0; C17:0	C22:1; C18:3 n-3; C15:0; C20:5	15	4	26	0.283418	5.06919	31.5178	5.61407
834	1833	C18:3 n-3; C10:0; C18:3 n-6; C18:0; C20:4; C8:0; C24:1; C6:0; C12:0; C22:1; C20:5; C14:0; C16:1; C18:2; C16:0	C15:0; C17:0; C22:6; C18:1	15	4	24	-0.90323	3.52879	29.8805	5.4663
835	1834	C24:1; C18:1; C18:0; C6:0; C22:1; C12:0; C15:0; C16:0; C22:6; C20:5; C18:3 n-3; C16:1; C8:0; C10:0; C18:3 n-6	C18:2; C14:0; C17:0; C20:4	15	4	26	-0.0103331	2.96595	15.5591	3.9445
836	1835	C18:1; C20:4; C18:2; C8:0; C16:1; C15:0; C18:3 n-3; C10:0; C12:0; C22:6; C6:0; C22:1; C20:5; C14:0; C17:0	C18:3 n-6; C24:1; C16:0; C18:0	15	4	26	0.237352	1.99762	7.35842	2.71264
837	1836	C18:0; C18:3 n-3; C18:2; C6:0; C17:0; C22:6; C16:0; C10:0; C15:0; C20:5; C18:3 n-6; C20:4; C12:0; C16:1; C24:1	C8:0; C22:1; C18:1; C14:0	15	4	26	0.662428	2.98571	14.3206	3.78426
838	1837	C20:5; C10:0; C6:0; C8:0; C14:0; C18:3 n-6; C12:0; C18:2; C16:1; C18:3 n-3; C18:0; C24:1; C16:0; C22:6; C15:0	C17:0; C20:4; C18:1; C22:1	15	4	26	0.256676	2.63403	12.654	3.55724
839	1838	C12:0; C22:1; C18:3 n-6; C15:0; C17:0; C16:0; C22:6; C10:0; C18:2; C18:1; C20:5; C14:0; C18:0; C24:1; C6:0	C16:1; C8:0; C18:3 n-3; C20:4	15	4	26	0.431461	3.44561	13.1477	3.62597
840	1839	C18:1; C16:0; C18:3 n-3; C24:1; C18:3 n-6; C20:5; C22:1; C8:0; C18:0; C17:0; C16:1; C18:2; C12:0; C14:0; C22:6	C6:0; C15:0; C20:4; C10:0	15	4	26	0.653007	3.58234	16.0874	4.01092
841	1840	C18:0; C18:1; C16:0; C14:0; C18:2; C18:3 n-6; C8:0; C10:0; C22:1; C15:0; C6:0; C20:5; C24:1; C12:0; C16:1	C20:4; C22:6; C18:3 n-3; C17:0	15	4	25	-0.102778	4.34488	27.7862	5.27126
842	1841	C18:3 n-3; C17:0; C20:5; C8:0; C18:2; C18:3 n-6; C22:1; C15:0; C10:0; C20:4; C22:6; C12:0; C18:0; C16:1; C24:1	C6:0; C18:1; C14:0; C16:0	15	4	26	0.39085	2.88291	14.3336	3.78597
843	1842	C16:1; C17:0; C18:3 n-3; C24:1; C16:0; C10:0; C14:0; C22:6; C6:0; C18:3 n-6; C15:0; C22:1; C18:1; C20:5; C18:0	C8:0; C20:4; C12:0; C18:2	15	4	26	0.374379	2.87698	11.1653	3.34144
844	1843	C22:6; C20:5; C20:4; C8:0; C16:0; C18:0; C12:0; C15:0; C16:1; C17:0; C10:0; C18:3 n-3; C14:0; C6:0; C22:1	C18:1; C18:2; C18:3 n-6; C24:1	15	4	26	0.647832	2.14575	6.47306	2.54422
845	1844	C20:5; C24:1; C8:0; C18:1; C15:0; C18:3 n-3; C16:1; C6:0; C18:3 n-6; C17:0; C22:1; C20:4; C18:0; C22:6; C16:0	C10:0; C12:0; C14:0; C18:2	15	4	26	-3.72632	6.92592	69.4644	8.33453
846	1845	C12:0; C22:6; C22:1; C15:0; C24:1; C16:1; C18:0; C10:0; C6:0; C17:0; C18:1; C18:3 n-3; C8:0; C20:4; C16:0	C14:0; C20:5; C18:3 n-6; C18:2	15	4	26	-2.45267	4.35557	22.2333	4.71522
847	1846	C18:3 n-3; C20:5; C16:1; C18:1; C6:0; C10:0; C22:1; C18:0; C14:0; C20:4; C16:0; C15:0; C18:2; C22:6; C12:0	C8:0; C17:0; C18:3 n-6; C24:1	15	4	26	0.856557	2.40127	8.99466	2.99911
848	1847	C22:6; C24:1; C15:0; C16:0; C18:3 n-3; C18:1; C18:3 n-6; C6:0; C16:1; C20:5; C8:0; C18:2; C17:0; C22:1; C14:0	C12:0; C10:0; C20:4; C18:0	15	4	26	0.734169	3.02028	12.7215	3.56672
849	1848	C20:5; C16:1; C16:0; C22:6; C15:0; C18:3 n-3; C10:0; C22:1; C8:0; C12:0; C20:4; C18:1; C14:0; C17:0; C18:2	C6:0; C24:1; C18:3 n-6; C18:0	15	4	26	0.546149	3.41156	16.9119	4.11241
850	1849	C22:1; C8:0; C18:2; C18:3 n-3; C10:0; C12:0; C16:1; C20:5; C22:6; C18:1; C15:0; C17:0; C6:0; C18:0; C24:1	C14:0; C20:4; C18:3 n-6; C16:0	15	4	27	-2.04302	4.67521	26.5096	5.14875
851	1850	C22:1; C16:0; C20:4; C6:0; C8:0; C18:3 n-3; C12:0; C18:3 n-6; C16:1; C24:1; C18:1; C18:0; C15:0; C22:6; C18:2	C17:0; C10:0; C14:0; C20:5	15	4	27	0.509771	3.81334	21.1677	4.60084
852	1851	C8:0; C18:3 n-6; C18:1; C24:1; C17:0; C20:5; C18:3 n-3; C22:6; C20:4; C18:2; C15:0; C6:0; C18:0; C14:0; C10:0	C22:1; C16:0; C12:0; C16:1	15	4	26	0.498825	3.61092	16.0301	4.00376
853	1852	C18:2; C8:0; C22:1; C15:0; C18:1; C14:0; C16:1; C22:6; C16:0; C24:1; C6:0; C10:0; C12:0; C18:3 n-3; C20:5	C20:4; C18:3 n-6; C17:0; C18:0	15	4	27	-0.0433199	3.1166	15.7017	3.96253
854	1853	C6:0; C20:4; C18:2; C10:0; C22:6; C18:3 n-6; C20:5; C14:0; C16:0; C16:1; C18:3 n-3; C18:0; C15:0; C22:1; C12:0	C8:0; C18:1; C24:1; C17:0	15	4	26	0.962641	1.17876	2.40697	1.55144
855	1854	C18:3 n-3; C18:3 n-6; C10:0; C22:6; C18:2; C12:0; C16:1; C16:0; C14:0; C18:1; C22:1; C20:4; C18:0; C24:1; C20:5	C15:0; C6:0; C17:0; C8:0	15	4	26	0.92502	2.05656	5.54799	2.35542
856	1855	C22:6; C14:0; C20:4; C10:0; C18:2; C20:5; C16:0; C22:1; C8:0; C24:1; C18:1; C18:0; C18:3 n-6; C17:0; C6:0	C18:3 n-3; C12:0; C16:1; C15:0	15	4	26	0.689645	3.12017	11.1683	3.3419
857	1856	C22:1; C12:0; C18:1; C16:1; C18:2; C24:1; C18:3 n-3; C18:3 n-6; C22:6; C18:0; C17:0; C14:0; C20:4; C10:0; C16:0	C6:0; C20:5; C8:0; C15:0	15	4	26	0.750982	3.27432	13.0226	3.60868
858	1857	C18:0; C15:0; C20:5; C20:4; C17:0; C10:0; C12:0; C18:3 n-6; C6:0; C8:0; C18:1; C22:1; C16:1; C16:0; C22:6	C18:2; C14:0; C24:1; C18:3 n-3	15	4	26	0.118991	4.45538	24.7892	4.97887
859	1858	C18:2; C17:0; C20:4; C18:0; C18:3 n-3; C15:0; C10:0; C14:0; C18:1; C16:1; C16:0; C20:5; C6:0; C22:1; C24:1	C18:3 n-6; C12:0; C8:0; C22:6	15	4	24	0.024148	4.84921	32.5042	5.70124
860	1859	C16:0; C18:1; C15:0; C22:6; C16:1; C8:0; C18:2; C24:1; C22:1; C20:4; C18:3 n-6; C14:0; C12:0; C17:0; C18:3 n-3	C10:0; C18:0; C20:5; C6:0	15	4	26	0.655457	3.50781	16.3718	4.0462
861	1860	C18:0; C15:0; C18:3 n-3; C14:0; C17:0; C20:4; C18:1; C22:1; C10:0; C16:1; C18:3 n-6; C18:2; C6:0; C20:5; C16:0	C8:0; C12:0; C24:1; C22:6	15	4	24	0.464601	4.39028	32.1638	5.67132
862	1861	C18:3 n-3; C18:0; C20:4; C6:0; C18:1; C22:6; C8:0; C18:3 n-6; C10:0; C14:0; C16:1; C17:0; C22:1; C24:1; C12:0	C16:0; C20:5; C18:2; C15:0	15	4	27	0.687847	2.81394	11.0712	3.32734
863	1862	C17:0; C14:0; C18:1; C18:3 n-3; C18:3 n-6; C12:0; C6:0; C16:0; C20:5; C22:1; C18:2; C18:0; C15:0; C24:1; C10:0	C22:6; C8:0; C20:4; C16:1	15	4	26	0.0520178	4.44437	28.9545	5.38094
864	1863	C14:0; C16:1; C10:0; C15:0; C8:0; C18:2; C17:0; C24:1; C20:4; C16:0; C18:0; C22:1; C6:0; C20:5; C18:1	C18:3 n-6; C18:3 n-3; C22:6; C12:0	15	4	24	-0.164665	4.10709	20.8558	4.56681
865	1864	C18:3 n-6; C17:0; C18:1; C22:6; C20:5; C8:0; C15:0; C6:0; C20:4; C22:1; C18:2; C18:0; C16:1; C14:0; C18:3 n-3	C10:0; C12:0; C24:1; C16:0	15	4	26	0.90103	2.1341	6.39843	2.52951
866	1865	C20:4; C18:3 n-3; C18:1; C16:0; C12:0; C16:1; C8:0; C18:2; C15:0; C10:0; C24:1; C17:0; C6:0; C22:6; C22:1	C18:3 n-6; C14:0; C18:0; C20:5	15	4	26	0.041925	4.17779	22.8322	4.7783
867	1866	C6:0; C14:0; C15:0; C18:3 n-6; C18:2; C10:0; C17:0; C18:1; C18:0; C20:5; C20:4; C18:3 n-3; C8:0; C16:0; C16:1	C22:1; C24:1; C22:6; C12:0	15	4	23	-0.41534	6.15263	48.5241	6.96593
868	1867	C16:1; C12:0; C18:1; C20:5; C16:0; C14:0; C22:6; C18:0; C6:0; C18:3 n-3; C8:0; C10:0; C17:0; C18:3 n-6; C22:1	C24:1; C18:2; C20:4; C15:0	15	4	26	0.559147	2.41741	10.69	3.26956
869	1868	C8:0; C18:0; C16:0; C22:1; C22:6; C16:1; C15:0; C14:0; C20:5; C24:1; C17:0; C18:1; C18:3 n-3; C18:3 n-6; C6:0	C20:4; C12:0; C10:0; C18:2	15	4	26	-0.315505	4.02233	17.6328	4.19914
870	1869	C16:0; C18:3 n-6; C14:0; C6:0; C20:5; C18:3 n-3; C18:0; C24:1; C18:1; C22:1; C12:0; C18:2; C8:0; C22:6; C15:0	C16:1; C17:0; C20:4; C10:0	15	4	26	0.699391	2.86465	11.6314	3.41048
871	1870	C17:0; C18:0; C12:0; C18:3 n-6; C16:1; C15:0; C14:0; C22:6; C20:4; C10:0; C18:1; C18:3 n-3; C6:0; C20:5; C8:0	C22:1; C24:1; C18:2; C16:0	15	4	25	0.445398	2.35891	10.9124	3.30339
872	1871	C18:3 n-6; C6:0; C22:1; C15:0; C18:0; C18:3 n-3; C18:2; C18:1; C14:0; C12:0; C16:0; C20:4; C16:1; C24:1; C10:0	C20:5; C8:0; C17:0; C22:6	15	4	26	0.642367	3.76811	19.6111	4.42845
873	1872	C17:0; C16:1; C12:0; C10:0; C18:3 n-6; C22:1; C18:1; C18:0; C6:0; C18:3 n-3; C14:0; C20:5; C20:4; C15:0; C22:6	C18:2; C16:0; C24:1; C8:0	15	4	26	0.924779	1.92231	4.79359	2.18943
874	1873	C18:1; C12:0; C14:0; C8:0; C15:0; C22:6; C18:2; C10:0; C20:4; C16:0; C6:0; C18:3 n-6; C20:5; C18:3 n-3; C17:0	C24:1; C18:0; C16:1; C22:1	15	4	25	0.132428	2.354	9.03244	3.0054
875	1874	C16:1; C15:0; C6:0; C18:3 n-3; C8:0; C12:0; C17:0; C18:1; C16:0; C18:3 n-6; C14:0; C18:2; C22:1; C20:4; C22:6	C10:0; C24:1; C20:5; C18:0	15	4	26	0.859461	2.54927	9.1748	3.02899
876	1875	C18:3 n-3; C22:6; C12:0; C17:0; C22:1; C8:0; C24:1; C20:4; C16:1; C18:0; C20:5; C18:1; C6:0; C18:3 n-6; C10:0	C14:0; C15:0; C16:0; C18:2	15	4	26	0.630095	2.20578	7.7051	2.77581
877	1876	C18:2; C20:5; C10:0; C15:0; C24:1; C18:0; C22:6; C6:0; C12:0; C16:0; C17:0; C18:3 n-6; C18:3 n-3; C20:4; C22:1	C14:0; C16:1; C18:1; C8:0	15	4	26	-0.331287	5.14182	31.6597	5.62669
878	1877	C18:0; C16:0; C18:2; C16:1; C15:0; C10:0; C12:0; C17:0; C24:1; C18:3 n-3; C20:4; C18:1; C14:0; C18:3 n-6; C20:5	C6:0; C22:6; C22:1; C8:0	15	4	24	0.0305155	6.06531	50.9102	7.13514
879	1878	C22:6; C18:3 n-6; C18:2; C14:0; C20:4; C15:0; C18:3 n-3; C18:0; C17:0; C22:1; C20:5; C16:0; C16:1; C24:1; C6:0	C18:1; C12:0; C10:0; C8:0	15	4	26	-2.68061	6.33001	51.1242	7.15012
880	1879	C18:2; C20:5; C12:0; C18:3 n-3; C15:0; C18:3 n-6; C6:0; C22:6; C16:0; C24:1; C16:1; C22:1; C10:0; C20:4; C8:0	C14:0; C17:0; C18:0; C18:1	15	4	26	0.556952	1.8216	8.47734	2.91159
881	1880	C18:3 n-3; C18:2; C22:6; C24:1; C14:0; C18:0; C16:1; C20:4; C20:5; C18:1; C18:3 n-6; C6:0; C15:0; C10:0; C12:0	C8:0; C16:0; C22:1; C17:0	15	4	26	0.832642	2.64733	10.8571	3.29501
882	1881	C18:0; C20:4; C6:0; C12:0; C20:5; C18:3 n-6; C16:1; C10:0; C18:2; C16:0; C17:0; C18:1; C22:1; C22:6; C24:1	C18:3 n-3; C14:0; C8:0; C15:0	15	4	26	0.645638	3.68256	18.7687	4.33228
883	1882	C8:0; C24:1; C20:4; C22:6; C10:0; C18:0; C16:0; C16:1; C18:3 n-6; C6:0; C18:1; C20:5; C22:1; C18:3 n-3; C14:0	C18:2; C12:0; C17:0; C15:0	15	4	26	0.910286	1.37416	3.80425	1.95045
884	1883	C18:2; C17:0; C22:1; C18:1; C18:3 n-6; C20:5; C24:1; C12:0; C10:0; C8:0; C20:4; C18:3 n-3; C22:6; C15:0; C18:0	C16:1; C6:0; C16:0; C14:0	15	4	26	-0.0123849	4.35306	23.1347	4.80986
885	1884	C18:3 n-3; C18:0; C14:0; C16:0; C12:0; C20:5; C24:1; C15:0; C8:0; C16:1; C6:0; C22:6; C18:3 n-6; C18:1; C17:0	C18:2; C20:4; C22:1; C10:0	15	4	26	0.440962	3.9943	19.6127	4.42862
886	1885	C22:1; C24:1; C22:6; C15:0; C10:0; C18:2; C6:0; C17:0; C8:0; C18:0; C16:0; C18:3 n-6; C14:0; C12:0; C18:3 n-3	C20:5; C20:4; C18:1; C16:1	15	4	26	-3.73976	4.23783	25.1271	5.0127
887	1886	C22:6; C6:0; C18:1; C10:0; C16:1; C15:0; C12:0; C20:5; C14:0; C17:0; C18:0; C18:3 n-3; C8:0; C18:3 n-6; C16:0	C24:1; C22:1; C20:4; C18:2	15	4	25	0.154806	3.40022	18.1086	4.25542
888	1887	C12:0; C6:0; C24:1; C22:6; C8:0; C16:1; C18:3 n-3; C17:0; C14:0; C18:2; C18:3 n-6; C18:0; C16:0; C20:5; C18:1	C22:1; C20:4; C15:0; C10:0	15	4	26	0.646242	3.65645	17.7828	4.21697
889	1888	C16:1; C22:1; C6:0; C18:0; C12:0; C15:0; C18:3 n-6; C8:0; C22:6; C14:0; C20:5; C16:0; C24:1; C18:3 n-3; C20:4	C18:2; C17:0; C18:1; C10:0	15	4	26	0.948066	1.25003	2.01826	1.42065
890	1889	C20:4; C15:0; C24:1; C6:0; C22:6; C18:2; C16:0; C17:0; C18:1; C12:0; C20:5; C22:1; C18:0; C18:3 n-3; C8:0	C18:3 n-6; C10:0; C16:1; C14:0	15	4	26	-0.770806	5.612	35.0889	5.92359
891	1890	C17:0; C15:0; C18:3 n-6; C20:4; C18:3 n-3; C16:1; C22:1; C10:0; C6:0; C24:1; C22:6; C8:0; C12:0; C18:2; C18:1	C20:5; C16:0; C18:0; C14:0	15	4	27	0.373475	3.46863	19.2036	4.3822
892	1891	C16:1; C20:5; C18:3 n-3; C22:1; C22:6; C18:0; C18:1; C8:0; C12:0; C10:0; C20:4; C16:0; C17:0; C18:3 n-6; C6:0	C18:2; C15:0; C24:1; C14:0	15	4	26	0.648833	2.26843	8.20459	2.86437
893	1892	C14:0; C16:1; C20:4; C6:0; C15:0; C20:5; C22:1; C18:3 n-6; C10:0; C22:6; C8:0; C12:0; C18:1; C18:3 n-3; C16:0	C18:2; C24:1; C17:0; C18:0	15	4	26	0.896233	1.50234	2.30888	1.5195
894	1893	C18:3 n-6; C20:5; C15:0; C14:0; C20:4; C22:1; C16:0; C18:1; C18:0; C6:0; C10:0; C12:0; C22:6; C18:2; C16:1	C18:3 n-3; C17:0; C8:0; C24:1	15	4	26	0.857133	2.52988	10.4887	3.23863
895	1894	C8:0; C22:6; C20:4; C14:0; C18:3 n-6; C17:0; C6:0; C18:2; C16:0; C18:0; C22:1; C10:0; C24:1; C20:5; C18:3 n-3	C12:0; C16:1; C15:0; C18:1	15	4	26	0.247023	4.06676	21.5197	4.63893
896	1895	C18:3 n-3; C17:0; C22:6; C18:1; C6:0; C10:0; C22:1; C12:0; C16:0; C18:2; C24:1; C15:0; C16:1; C14:0; C20:4	C20:5; C18:0; C8:0; C18:3 n-6	15	4	25	0.677301	3.73084	17.1917	4.14628
897	1896	C17:0; C8:0; C14:0; C22:1; C18:1; C18:3 n-3; C6:0; C20:5; C18:3 n-6; C15:0; C18:0; C16:0; C24:1; C16:1; C20:4	C22:6; C10:0; C12:0; C18:2	15	4	24	0.0277181	4.0386	22.1834	4.70993
898	1897	C10:0; C8:0; C22:6; C12:0; C22:1; C24:1; C18:2; C18:0; C16:0; C15:0; C18:3 n-3; C14:0; C17:0; C16:1; C20:5	C18:3 n-6; C20:4; C6:0; C18:1	15	4	25	-2.18071	4.37913	24.502	4.94995
899	1898	C18:0; C16:1; C18:1; C15:0; C24:1; C16:0; C8:0; C17:0; C10:0; C22:1; C14:0; C20:4; C18:2; C18:3 n-6; C20:5	C12:0; C6:0; C18:3 n-3; C22:6	15	4	24	-0.83773	5.19033	30.7358	5.54398
900	1899	C18:2; C12:0; C22:1; C6:0; C16:0; C18:3 n-3; C18:1; C10:0; C17:0; C20:4; C18:3 n-6; C18:0; C22:6; C20:5; C8:0	C24:1; C15:0; C16:1; C14:0	15	4	26	-0.0641144	3.33729	16.1476	4.0184
901	1900	C6:0; C16:1; C18:2; C20:4; C8:0; C22:6; C18:3 n-6; C12:0; C18:0; C16:0; C15:0; C14:0; C18:1; C24:1; C20:5	C18:3 n-3; C10:0; C17:0; C22:1	15	4	26	0.710493	3.25899	17.2067	4.1481
902	1901	C18:3 n-6; C16:1; C22:6; C16:0; C6:0; C18:1; C18:2; C20:5; C18:3 n-3; C24:1; C12:0; C10:0; C8:0; C22:1; C15:0	C20:4; C17:0; C14:0; C18:0	15	4	27	-0.220324	3.51473	19.3159	4.39499
903	1902	C24:1; C22:6; C18:3 n-3; C20:5; C18:2; C14:0; C20:4; C15:0; C22:1; C18:0; C16:0; C6:0; C8:0; C10:0; C18:3 n-6	C12:0; C16:1; C18:1; C17:0	15	4	26	0.242573	3.74069	20.566	4.53498
904	1903	C14:0; C18:0; C18:3 n-3; C18:2; C16:1; C16:0; C20:5; C22:6; C6:0; C24:1; C12:0; C20:4; C10:0; C17:0; C18:3 n-6	C18:1; C8:0; C15:0; C22:1	15	4	26	0.847824	2.44059	9.24382	3.04037
905	1904	C16:1; C22:6; C18:3 n-6; C18:3 n-3; C18:2; C16:0; C18:0; C12:0; C20:4; C18:1; C14:0; C20:5; C22:1; C10:0; C8:0	C24:1; C15:0; C6:0; C17:0	15	4	26	0.746942	2.28548	9.96126	3.15615
906	1905	C24:1; C14:0; C15:0; C10:0; C16:1; C20:5; C12:0; C22:1; C6:0; C18:0; C17:0; C8:0; C22:6; C18:3 n-3; C16:0	C20:4; C18:3 n-6; C18:1; C18:2	15	4	26	-7.99538	3.51309	16.5355	4.06639
907	1906	C22:1; C18:0; C15:0; C18:1; C20:4; C18:3 n-3; C24:1; C16:0; C20:5; C14:0; C22:6; C6:0; C16:1; C12:0; C18:3 n-6	C10:0; C8:0; C18:2; C17:0	15	4	26	0.793887	2.76212	11.7039	3.4211
908	1907	C20:4; C17:0; C14:0; C10:0; C15:0; C22:1; C18:3 n-3; C16:0; C18:1; C24:1; C8:0; C18:3 n-6; C6:0; C18:2; C22:6	C18:0; C12:0; C16:1; C20:5	15	4	27	0.338453	4.2998	23.3569	4.83289
909	1908	C10:0; C16:0; C22:1; C24:1; C14:0; C20:4; C16:1; C18:2; C22:6; C18:0; C18:1; C17:0; C15:0; C6:0; C12:0	C18:3 n-6; C8:0; C18:3 n-3; C20:5	15	4	25	0.0901609	3.68109	16.8763	4.10808
910	1909	C18:1; C18:3 n-6; C12:0; C6:0; C18:3 n-3; C8:0; C22:6; C20:5; C17:0; C16:1; C16:0; C15:0; C24:1; C20:4; C18:0	C22:1; C18:2; C10:0; C14:0	15	4	26	0.635286	2.64107	12.9393	3.59713
911	1910	C22:1; C18:0; C16:0; C12:0; C8:0; C15:0; C18:1; C16:1; C18:2; C10:0; C18:3 n-6; C17:0; C20:5; C22:6; C14:0	C20:4; C24:1; C6:0; C18:3 n-3	15	4	26	0.436458	4.13961	19.9027	4.46124
912	1911	C18:2; C18:3 n-6; C20:5; C18:1; C8:0; C18:3 n-3; C22:1; C14:0; C20:4; C6:0; C15:0; C12:0; C17:0; C22:6; C10:0	C18:0; C16:0; C24:1; C16:1	15	4	26	0.668744	1.46596	3.4934	1.86906
913	1912	C16:1; C22:6; C18:0; C12:0; C18:3 n-3; C14:0; C18:3 n-6; C10:0; C8:0; C22:1; C18:1; C18:2; C16:0; C20:5; C6:0	C17:0; C20:4; C15:0; C24:1	15	4	26	0.333371	2.1759	8.49447	2.91453
914	1913	C6:0; C22:6; C8:0; C14:0; C10:0; C17:0; C22:1; C20:4; C18:3 n-6; C15:0; C18:0; C18:2; C16:0; C18:1; C16:1	C20:5; C18:3 n-3; C12:0; C24:1	15	4	26	0.578912	3.12917	16.3374	4.04196
915	1914	C12:0; C22:6; C10:0; C17:0; C6:0; C18:3 n-3; C8:0; C18:1; C20:5; C24:1; C16:0; C22:1; C14:0; C20:4; C18:2	C18:3 n-6; C18:0; C15:0; C16:1	15	4	26	-0.303991	3.64486	18.7521	4.33037
916	1915	C18:0; C16:0; C22:1; C24:1; C20:5; C17:0; C15:0; C14:0; C18:3 n-3; C22:6; C6:0; C12:0; C18:3 n-6; C20:4; C10:0	C16:1; C8:0; C18:2; C18:1	15	4	26	0.341668	3.29992	13.3829	3.65826
917	1916	C6:0; C18:3 n-6; C20:4; C16:1; C22:6; C14:0; C12:0; C18:1; C16:0; C18:0; C8:0; C22:1; C10:0; C15:0; C18:2	C18:3 n-3; C24:1; C20:5; C17:0	15	4	26	0.671263	3.11361	15.6064	3.9505
918	1917	C24:1; C20:4; C18:1; C6:0; C14:0; C22:1; C10:0; C18:3 n-6; C15:0; C16:0; C18:0; C18:2; C18:3 n-3; C17:0; C16:1	C12:0; C20:5; C22:6; C8:0	15	4	26	0.00503296	4.84143	26.8579	5.18246
919	1918	C22:1; C10:0; C18:2; C20:5; C15:0; C17:0; C6:0; C18:0; C18:3 n-6; C16:1; C14:0; C8:0; C12:0; C18:1; C22:6	C16:0; C24:1; C20:4; C18:3 n-3	15	4	26	0.621713	2.96739	12.6887	3.56212
920	1919	C20:5; C8:0; C16:0; C18:3 n-6; C20:4; C22:6; C24:1; C17:0; C14:0; C16:1; C18:2; C22:1; C18:0; C6:0; C10:0	C18:3 n-3; C18:1; C12:0; C15:0	15	4	26	0.720342	2.57754	9.85115	3.13865
921	1920	C22:6; C17:0; C8:0; C24:1; C18:3 n-6; C16:0; C18:1; C18:0; C6:0; C18:2; C16:1; C18:3 n-3; C10:0; C12:0; C15:0	C22:1; C14:0; C20:5; C20:4	15	4	26	0.0298073	3.4	18.405	4.29011
922	1921	C10:0; C8:0; C17:0; C24:1; C6:0; C16:1; C12:0; C16:0; C18:1; C20:5; C18:2; C18:0; C18:3 n-6; C22:1; C22:6	C15:0; C14:0; C18:3 n-3; C20:4	15	4	26	0.215343	3.98781	19.9021	4.46118
923	1922	C20:5; C18:2; C24:1; C10:0; C17:0; C18:0; C18:1; C14:0; C22:1; C6:0; C22:6; C12:0; C18:3 n-6; C8:0; C16:0	C20:4; C18:3 n-3; C16:1; C15:0	15	4	26	0.537319	3.10903	11.7311	3.42507
924	1923	C22:1; C18:0; C6:0; C20:4; C8:0; C16:1; C18:1; C20:5; C14:0; C18:2; C10:0; C15:0; C12:0; C22:6; C18:3 n-6	C16:0; C24:1; C18:3 n-3; C17:0	15	4	26	0.783255	1.92166	7.71714	2.77797
925	1924	C18:2; C18:3 n-6; C14:0; C17:0; C16:1; C18:3 n-3; C18:1; C24:1; C15:0; C10:0; C16:0; C8:0; C12:0; C20:5; C20:4	C6:0; C18:0; C22:1; C22:6	15	4	24	-0.55339	6.2164	50.9878	7.14057
926	1925	C17:0; C18:3 n-3; C18:2; C8:0; C20:4; C16:0; C22:6; C18:3 n-6; C12:0; C15:0; C20:5; C18:0; C10:0; C24:1; C14:0	C18:1; C16:1; C6:0; C22:1	15	4	26	0.230806	3.83421	17.3577	4.16626
927	1926	C18:0; C16:0; C20:4; C8:0; C16:1; C18:3 n-6; C14:0; C15:0; C22:1; C10:0; C18:2; C24:1; C22:6; C20:5; C18:1	C6:0; C18:3 n-3; C12:0; C17:0	15	4	26	0.521122	3.68001	18.076	4.25159
928	1927	C17:0; C24:1; C20:5; C22:6; C22:1; C20:4; C12:0; C18:0; C15:0; C14:0; C8:0; C18:2; C6:0; C16:1; C10:0	C16:0; C18:1; C18:3 n-6; C18:3 n-3	15	4	26	0.460891	2.9259	12.1058	3.47933
929	1928	C20:5; C18:0; C24:1; C16:1; C18:3 n-6; C17:0; C18:1; C6:0; C20:4; C18:3 n-3; C22:1; C10:0; C18:2; C16:0; C15:0	C22:6; C8:0; C12:0; C14:0	15	4	24	-1.64689	8.55334	85.7183	9.25842
930	1929	C22:1; C16:0; C16:1; C18:2; C18:3 n-3; C18:3 n-6; C14:0; C17:0; C18:0; C20:4; C18:1; C20:5; C24:1; C8:0; C12:0	C15:0; C10:0; C6:0; C22:6	15	4	24	0.370387	4.75836	32.2881	5.68226
931	1930	C15:0; C20:5; C16:0; C18:2; C20:4; C6:0; C12:0; C14:0; C18:0; C18:1; C22:1; C18:3 n-3; C22:6; C10:0; C8:0	C17:0; C18:3 n-6; C16:1; C24:1	15	4	26	-0.280881	3.33184	17.5438	4.18853
932	1931	C16:1; C12:0; C18:3 n-3; C16:0; C6:0; C14:0; C18:1; C18:2; C22:1; C22:6; C18:3 n-6; C10:0; C20:4; C20:5; C24:1	C17:0; C8:0; C18:0; C15:0	15	4	26	0.948956	1.7072	3.61123	1.90032
933	1932	C20:5; C18:0; C18:3 n-6; C18:3 n-3; C24:1; C18:1; C22:1; C16:1; C18:2; C15:0; C6:0; C14:0; C22:6; C20:4; C16:0	C8:0; C10:0; C17:0; C12:0	15	4	26	0.281806	5.56275	41.1258	6.41294
934	1933	C6:0; C18:0; C22:1; C15:0; C10:0; C14:0; C16:1; C24:1; C20:4; C12:0; C18:3 n-3; C20:5; C17:0; C22:6; C8:0	C18:1; C16:0; C18:2; C18:3 n-6	15	4	26	0.642127	1.97195	5.1865	2.27739
935	1934	C15:0; C22:6; C18:3 n-6; C22:1; C14:0; C18:1; C10:0; C24:1; C8:0; C20:5; C18:3 n-3; C16:1; C12:0; C17:0; C16:0	C18:0; C20:4; C6:0; C18:2	15	4	26	0.521185	2.92405	14.048	3.74806
936	1935	C18:2; C16:0; C10:0; C22:1; C18:3 n-3; C17:0; C18:3 n-6; C14:0; C18:1; C20:4; C24:1; C18:0; C22:6; C6:0; C8:0	C16:1; C20:5; C12:0; C15:0	15	4	27	0.294353	4.64293	24.4326	4.94294
937	1936	C20:4; C20:5; C22:1; C18:3 n-3; C10:0; C18:1; C16:1; C6:0; C18:2; C12:0; C24:1; C18:0; C18:3 n-6; C22:6; C17:0	C14:0; C15:0; C8:0; C16:0	15	4	26	0.884424	2.21658	6.96652	2.63942
938	1937	C24:1; C20:5; C22:1; C8:0; C18:1; C20:4; C14:0; C18:3 n-6; C22:6; C16:1; C18:2; C16:0; C12:0; C10:0; C18:0	C6:0; C18:3 n-3; C17:0; C15:0	15	4	26	0.722073	2.92769	13.9905	3.74039
939	1938	C18:3 n-6; C14:0; C20:4; C17:0; C16:0; C15:0; C22:1; C12:0; C10:0; C8:0; C16:1; C18:0; C18:2; C18:1; C24:1	C20:5; C6:0; C18:3 n-3; C22:6	15	4	25	-0.509723	4.72183	23.1049	4.80675
940	1939	C20:5; C22:1; C16:1; C18:3 n-3; C22:6; C16:0; C24:1; C17:0; C6:0; C15:0; C20:4; C8:0; C10:0; C12:0; C18:1	C14:0; C18:2; C18:0; C18:3 n-6	15	4	26	0.0702367	3.17838	15.3437	3.9171
941	1940	C15:0; C20:4; C12:0; C10:0; C24:1; C17:0; C18:1; C16:1; C14:0; C8:0; C22:1; C16:0; C18:3 n-6; C6:0; C20:5	C18:0; C18:2; C18:3 n-3; C22:6	15	4	24	0.123491	4.13362	26.3722	5.13539
942	1941	C24:1; C18:2; C12:0; C18:1; C22:6; C17:0; C20:4; C22:1; C15:0; C16:0; C18:3 n-3; C18:0; C10:0; C16:1; C14:0	C6:0; C8:0; C18:3 n-6; C20:5	15	4	25	0.156109	3.86508	15.7627	3.97022
943	1942	C20:4; C16:1; C24:1; C20:5; C15:0; C10:0; C6:0; C14:0; C18:3 n-6; C22:1; C22:6; C18:3 n-3; C18:1; C18:0; C12:0	C17:0; C18:2; C16:0; C8:0	15	4	26	0.94593	1.54123	3.34271	1.82831
944	1943	C6:0; C18:3 n-6; C8:0; C12:0; C22:6; C18:1; C17:0; C20:4; C20:5; C18:2; C14:0; C16:0; C18:0; C24:1; C10:0	C18:3 n-3; C16:1; C15:0; C22:1	15	4	26	0.707192	2.81625	9.31596	3.0522
945	1944	C24:1; C15:0; C16:0; C18:1; C18:3 n-3; C22:1; C18:0; C12:0; C18:3 n-6; C6:0; C14:0; C8:0; C10:0; C17:0; C18:2	C22:6; C16:1; C20:5; C20:4	15	4	27	-0.129105	3.01881	10.757	3.27979
946	1945	C17:0; C18:3 n-6; C22:6; C12:0; C18:2; C8:0; C18:0; C18:3 n-3; C20:5; C6:0; C10:0; C16:1; C20:4; C22:1; C18:1	C16:0; C15:0; C24:1; C14:0	15	4	26	0.552267	1.84699	4.78491	2.18744
947	1946	C24:1; C22:1; C14:0; C20:5; C18:3 n-3; C16:1; C18:0; C8:0; C16:0; C18:1; C18:3 n-6; C20:4; C17:0; C6:0; C10:0	C15:0; C12:0; C22:6; C18:2	15	4	24	0.276995	3.96348	23.1094	4.80723
948	1947	C20:5; C16:1; C16:0; C18:3 n-3; C12:0; C6:0; C24:1; C18:3 n-6; C22:6; C15:0; C18:1; C20:4; C14:0; C18:2; C17:0	C18:0; C10:0; C22:1; C8:0	15	4	26	0.784462	3.71516	17.7723	4.21572
949	1948	C24:1; C16:1; C12:0; C8:0; C18:3 n-3; C6:0; C10:0; C20:5; C18:3 n-6; C16:0; C17:0; C15:0; C22:6; C20:4; C18:2	C18:1; C22:1; C14:0; C18:0	15	4	26	0.474183	1.95373	9.12656	3.02102
950	1949	C18:2; C24:1; C14:0; C12:0; C6:0; C16:0; C17:0; C18:0; C16:1; C18:1; C20:4; C8:0; C22:6; C22:1; C18:3 n-6	C15:0; C10:0; C18:3 n-3; C20:5	15	4	26	0.642443	3.50457	16.4774	4.05924
951	1950	C10:0; C20:4; C18:1; C14:0; C18:3 n-3; C18:0; C22:1; C15:0; C20:5; C16:0; C18:2; C16:1; C12:0; C18:3 n-6; C8:0	C6:0; C17:0; C22:6; C24:1	15	4	24	0.0316313	4.42333	33.7113	5.80614
952	1951	C10:0; C18:0; C22:1; C20:5; C16:0; C8:0; C6:0; C14:0; C18:1; C16:1; C22:6; C20:4; C18:3 n-6; C17:0; C12:0	C18:3 n-3; C24:1; C15:0; C18:2	15	4	26	0.637546	3.14268	14.8795	3.85739
953	1952	C18:2; C18:1; C17:0; C18:0; C10:0; C18:3 n-3; C16:1; C18:3 n-6; C22:6; C24:1; C6:0; C16:0; C20:4; C22:1; C14:0	C20:5; C8:0; C15:0; C12:0	15	4	26	0.695968	3.75721	16.0342	4.00427
954	1953	C15:0; C18:1; C22:6; C16:1; C22:1; C18:2; C14:0; C18:0; C8:0; C18:3 n-3; C16:0; C18:3 n-6; C20:5; C6:0; C20:4	C24:1; C10:0; C17:0; C12:0	15	4	26	0.882684	2.29712	7.88883	2.80871
955	1954	C18:0; C24:1; C18:3 n-3; C8:0; C18:2; C16:0; C14:0; C22:6; C20:4; C12:0; C16:1; C15:0; C20:5; C10:0; C18:1	C18:3 n-6; C22:1; C6:0; C17:0	15	4	26	0.311832	4.07883	22.1482	4.70618
956	1955	C16:1; C12:0; C18:3 n-6; C18:0; C16:0; C8:0; C20:4; C18:3 n-3; C15:0; C10:0; C14:0; C6:0; C22:1; C17:0; C20:5	C18:1; C24:1; C22:6; C18:2	15	4	24	-1.01934	4.67416	38.1327	6.17517
957	1956	C14:0; C18:3 n-6; C15:0; C20:4; C8:0; C16:1; C20:5; C18:1; C22:6; C6:0; C18:0; C18:2; C12:0; C24:1; C10:0	C22:1; C17:0; C16:0; C18:3 n-3	15	4	26	0.464868	3.30834	17.7162	4.20906
958	1957	C22:6; C18:2; C22:1; C17:0; C18:0; C24:1; C15:0; C14:0; C6:0; C10:0; C16:1; C20:4; C18:3 n-6; C8:0; C20:5	C18:1; C18:3 n-3; C12:0; C16:0	15	4	26	0.665277	2.54383	10.1726	3.18945
959	1958	C16:1; C20:4; C16:0; C24:1; C14:0; C22:6; C18:2; C17:0; C18:0; C6:0; C22:1; C15:0; C18:1; C20:5; C10:0	C8:0; C12:0; C18:3 n-6; C18:3 n-3	15	4	26	0.285842	3.51803	13.4432	3.6665
960	1959	C18:3 n-6; C20:4; C22:1; C6:0; C20:5; C14:0; C18:0; C16:0; C22:6; C18:2; C18:1; C12:0; C16:1; C24:1; C18:3 n-3	C15:0; C17:0; C8:0; C10:0	15	4	26	0.844539	2.95863	13.3551	3.65447
961	1960	C17:0; C22:1; C20:4; C6:0; C16:1; C12:0; C20:5; C16:0; C24:1; C15:0; C22:6; C18:0; C8:0; C10:0; C18:3 n-6	C18:2; C18:3 n-3; C18:1; C14:0	15	4	26	-6.34473	6.08655	39.656	6.2973
962	1961	C18:0; C16:0; C22:6; C6:0; C18:3 n-6; C12:0; C16:1; C17:0; C22:1; C20:4; C18:2; C10:0; C18:1; C24:1; C15:0	C18:3 n-3; C14:0; C8:0; C20:5	15	4	26	-0.781887	5.34849	30.6427	5.53558
963	1962	C22:1; C24:1; C8:0; C16:0; C22:6; C18:0; C6:0; C17:0; C18:3 n-6; C10:0; C18:3 n-3; C16:1; C18:2; C18:1; C20:5	C12:0; C15:0; C14:0; C20:4	15	4	27	-0.695907	5.8259	47.152	6.86673
964	1963	C6:0; C16:1; C14:0; C20:4; C18:3 n-3; C15:0; C16:0; C8:0; C18:1; C24:1; C20:5; C17:0; C18:3 n-6; C18:2; C12:0	C10:0; C22:1; C22:6; C18:0	15	4	24	0.287018	4.87544	35.9001	5.99167
965	1964	C24:1; C20:4; C8:0; C10:0; C16:1; C20:5; C18:0; C18:3 n-6; C15:0; C6:0; C14:0; C18:2; C22:6; C18:1; C17:0	C12:0; C22:1; C16:0; C18:3 n-3	15	4	26	0.524734	4.11101	21.1945	4.60375
966	1965	C22:1; C14:0; C20:4; C16:0; C16:1; C12:0; C8:0; C18:1; C20:5; C24:1; C22:6; C18:0; C6:0; C18:2; C17:0	C15:0; C10:0; C18:3 n-6; C18:3 n-3	15	4	26	0.775488	2.98596	10.4569	3.23372
967	1966	C20:4; C20:5; C17:0; C6:0; C22:6; C14:0; C10:0; C18:0; C18:3 n-3; C22:1; C18:3 n-6; C24:1; C18:1; C12:0; C16:1	C15:0; C18:2; C8:0; C16:0	15	4	26	0.908716	2.04883	5.77029	2.40214
968	1967	C17:0; C18:0; C16:0; C22:6; C18:3 n-3; C20:4; C14:0; C18:1; C24:1; C16:1; C6:0; C12:0; C15:0; C20:5; C18:3 n-6	C22:1; C18:2; C10:0; C8:0	15	4	26	0.614805	4.11108	19.7582	4.44502
969	1968	C18:3 n-6; C22:6; C17:0; C18:2; C18:1; C16:1; C16:0; C22:1; C15:0; C18:0; C18:3 n-3; C24:1; C6:0; C14:0; C20:5	C12:0; C10:0; C8:0; C20:4	15	4	26	-2.06077	7.30832	55.9293	7.47859
970	1969	C22:6; C10:0; C16:1; C20:4; C18:1; C18:0; C12:0; C18:3 n-3; C18:2; C24:1; C15:0; C16:0; C6:0; C14:0; C8:0	C20:5; C18:3 n-6; C17:0; C22:1	15	4	26	0.467847	3.2785	15.0056	3.8737
971	1970	C20:5; C16:1; C22:1; C12:0; C14:0; C6:0; C8:0; C17:0; C10:0; C24:1; C16:0; C18:3 n-6; C18:3 n-3; C18:0; C22:6	C18:1; C20:4; C15:0; C18:2	15	4	26	0.488372	2.40213	9.34778	3.05741
972	1971	C20:5; C22:6; C10:0; C6:0; C18:0; C18:3 n-6; C16:0; C8:0; C12:0; C24:1; C22:1; C14:0; C20:4; C17:0; C16:1	C15:0; C18:2; C18:1; C18:3 n-3	15	4	26	-0.244756	5.3635	34.696	5.89033
973	1972	C24:1; C12:0; C18:3 n-3; C18:0; C10:0; C16:1; C16:0; C17:0; C20:5; C18:3 n-6; C6:0; C20:4; C22:1; C18:2; C14:0	C15:0; C8:0; C18:1; C22:6	15	4	24	0.32381	4.30229	34.8136	5.90031
974	1973	C10:0; C8:0; C18:2; C22:1; C20:4; C16:1; C17:0; C6:0; C15:0; C24:1; C12:0; C18:3 n-3; C20:5; C22:6; C18:0	C16:0; C18:3 n-6; C18:1; C14:0	15	4	26	-0.133911	2.70253	12.0168	3.46653
975	1974	C16:0; C20:5; C10:0; C22:1; C24:1; C18:0; C17:0; C18:3 n-6; C18:1; C14:0; C18:3 n-3; C6:0; C16:1; C8:0; C20:4	C12:0; C22:6; C18:2; C15:0	15	4	24	0.276995	3.96348	23.1094	4.80723
976	1975	C22:1; C24:1; C18:1; C18:3 n-6; C10:0; C17:0; C14:0; C20:4; C18:2; C16:1; C15:0; C12:0; C8:0; C6:0; C22:6	C18:3 n-3; C20:5; C18:0; C16:0	15	4	26	0.647302	3.16195	16.004	4.0005
977	1976	C22:6; C24:1; C18:3 n-3; C12:0; C20:4; C15:0; C18:2; C16:0; C17:0; C10:0; C18:3 n-6; C14:0; C20:5; C22:1; C18:0	C16:1; C6:0; C18:1; C8:0	15	4	26	0.527562	2.8094	9.89385	3.14545
978	1977	C18:3 n-3; C24:1; C20:5; C10:0; C18:0; C8:0; C16:0; C17:0; C22:1; C20:4; C18:1; C18:2; C12:0; C18:3 n-6; C15:0	C22:6; C14:0; C16:1; C6:0	15	4	24	-2.63024	6.55073	44.5697	6.67605
979	1978	C12:0; C10:0; C8:0; C18:0; C16:0; C16:1; C18:3 n-6; C18:3 n-3; C20:4; C22:1; C18:2; C15:0; C18:1; C6:0; C20:5	C24:1; C17:0; C22:6; C14:0	15	4	24	-2.00136	4.40276	32.83	5.72974
980	1979	C20:5; C16:1; C15:0; C18:1; C20:4; C16:0; C18:0; C22:6; C14:0; C17:0; C24:1; C22:1; C18:3 n-3; C18:2; C18:3 n-6	C12:0; C8:0; C6:0; C10:0	15	4	25	-15.108	7.73003	68.6402	8.28494
981	1980	C22:1; C18:1; C18:3 n-6; C20:4; C15:0; C10:0; C14:0; C16:0; C20:5; C8:0; C12:0; C17:0; C18:2; C6:0; C18:3 n-3	C22:6; C24:1; C16:1; C18:0	15	4	24	-0.554254	3.02236	17.842	4.22398
982	1981	C16:1; C14:0; C20:5; C20:4; C22:6; C18:0; C17:0; C22:1; C18:3 n-6; C6:0; C18:2; C16:0; C15:0; C10:0; C24:1	C18:3 n-3; C8:0; C12:0; C18:1	15	4	26	-0.250346	3.28041	15.0601	3.88073
983	1982	C12:0; C15:0; C16:1; C8:0; C18:2; C17:0; C24:1; C6:0; C18:0; C14:0; C20:5; C20:4; C16:0; C18:3 n-3; C22:1	C22:6; C18:3 n-6; C18:1; C10:0	15	4	24	0.109999	3.45968	20.6957	4.54926
984	1983	C18:2; C12:0; C18:3 n-3; C10:0; C15:0; C22:1; C16:1; C22:6; C6:0; C20:5; C8:0; C17:0; C24:1; C20:4; C18:1	C16:0; C18:3 n-6; C18:0; C14:0	15	4	26	-0.115356	3.03838	14.3402	3.78684
985	1984	C14:0; C18:3 n-6; C16:1; C22:1; C8:0; C6:0; C20:4; C18:0; C10:0; C15:0; C18:1; C22:6; C16:0; C17:0; C20:5	C12:0; C18:3 n-3; C24:1; C18:2	15	4	26	0.542189	3.62013	16.5546	4.06873
986	1985	C18:2; C12:0; C18:3 n-6; C22:6; C16:0; C8:0; C18:1; C20:5; C18:3 n-3; C20:4; C22:1; C16:1; C6:0; C24:1; C15:0	C14:0; C17:0; C10:0; C18:0	15	4	26	0.80574	2.25446	10.3362	3.21499
987	1986	C22:6; C15:0; C16:1; C8:0; C18:3 n-3; C20:5; C16:0; C14:0; C20:4; C18:3 n-6; C17:0; C24:1; C12:0; C18:2; C6:0	C18:1; C10:0; C18:0; C22:1	15	4	26	0.85093	1.94852	7.77755	2.78883
988	1987	C10:0; C15:0; C18:3 n-6; C8:0; C24:1; C16:1; C18:0; C17:0; C20:5; C16:0; C22:6; C18:1; C12:0; C20:4; C18:3 n-3	C14:0; C18:2; C22:1; C6:0	15	4	26	0.242552	3.44998	17.8987	4.23069
989	1988	C16:0; C22:1; C20:5; C18:1; C18:2; C20:4; C12:0; C15:0; C6:0; C16:1; C18:3 n-3; C24:1; C22:6; C17:0; C18:3 n-6	C8:0; C10:0; C18:0; C14:0	15	4	26	0.654432	4.12319	21.9196	4.68184
990	1989	C22:1; C8:0; C20:4; C22:6; C20:5; C12:0; C17:0; C6:0; C18:2; C16:0; C24:1; C16:1; C15:0; C14:0; C18:1	C18:0; C18:3 n-3; C10:0; C18:3 n-6	15	4	26	0.825008	2.5388	8.28042	2.87757
991	1990	C8:0; C18:3 n-3; C20:5; C22:1; C6:0; C18:2; C22:6; C10:0; C20:4; C15:0; C16:0; C24:1; C17:0; C18:0; C18:1	C12:0; C16:1; C14:0; C18:3 n-6	15	4	26	-8.11243	9.18574	90.8738	9.53278
992	1991	C24:1; C8:0; C18:2; C18:0; C16:0; C12:0; C18:3 n-3; C15:0; C10:0; C14:0; C20:5; C16:1; C18:3 n-6; C20:4; C6:0	C22:6; C18:1; C17:0; C22:1	15	4	24	-2.43135	5.02649	46.4039	6.81204
993	1992	C20:5; C18:3 n-3; C16:0; C14:0; C24:1; C18:1; C22:6; C10:0; C22:1; C15:0; C18:3 n-6; C18:2; C8:0; C17:0; C18:0	C16:1; C20:4; C6:0; C12:0	15	4	26	-1.10725	4.80709	23.9957	4.89854
994	1993	C18:2; C18:1; C22:1; C10:0; C14:0; C20:4; C20:5; C18:0; C16:1; C6:0; C12:0; C18:3 n-6; C24:1; C22:6; C8:0	C18:3 n-3; C16:0; C15:0; C17:0	15	4	26	0.67245	3.3158	11.5784	3.4027
995	1994	C16:0; C16:1; C20:4; C22:1; C18:0; C18:3 n-6; C15:0; C17:0; C14:0; C18:3 n-3; C18:1; C6:0; C18:2; C10:0; C12:0	C24:1; C20:5; C8:0; C22:6	15	4	26	0.64524	4.06356	20.2761	4.5029
996	1995	C22:1; C18:1; C18:2; C20:5; C12:0; C18:0; C8:0; C22:6; C18:3 n-3; C20:4; C24:1; C18:3 n-6; C15:0; C16:0; C14:0	C16:1; C10:0; C17:0; C6:0	15	4	26	0.762728	2.68217	10.7387	3.27699
997	1996	C18:3 n-6; C24:1; C18:3 n-3; C6:0; C18:1; C22:6; C14:0; C18:2; C15:0; C22:1; C18:0; C16:0; C12:0; C10:0; C8:0	C16:1; C17:0; C20:5; C20:4	15	4	26	0.25772	3.12022	16.4923	4.06107
998	1997	C18:2; C12:0; C14:0; C18:3 n-6; C18:3 n-3; C8:0; C6:0; C17:0; C18:0; C16:0; C16:1; C10:0; C20:4; C24:1; C22:1	C20:5; C15:0; C22:6; C18:1	15	4	26	0.135039	3.8735	22.3549	4.7281
999	1998	C20:4; C12:0; C18:3 n-3; C24:1; C18:3 n-6; C16:1; C22:1; C16:0; C20:5; C14:0; C18:0; C6:0; C22:6; C8:0; C17:0	C18:2; C15:0; C10:0; C18:1	15	4	26	0.931862	1.60777	2.76432	1.66262
1000	1999	C8:0; C17:0; C20:5; C14:0; C16:0; C18:1; C20:4; C10:0; C16:1; C18:3 n-6; C18:2; C18:3 n-3; C22:6; C6:0; C12:0	C18:0; C15:0; C24:1; C22:1	15	4	25	-39.6584	2.72935	15.3628	3.91954

## Sheet: Distribution summary
metric	n	mean	sd	median	q1	q3	IQR	p2.5	p97.5
R2_or_Q2	1000	-0.766289	11.8392	0.417694	-0.16712	0.678761	0.845881	-5.26289	0.925105
MAE	1000	3.57636	1.23655	3.46255	2.76869	4.21922	1.45053	1.54102	6.3898
MSE	1000	19.6487	12.7803	17.1774	11.1815	23.7304	12.5489	3.61051	55.955
RMSE	1000	4.23056	1.32392	4.14456	3.34387	4.87139	1.52751	1.90013	7.4803
