# Supplementary material for: Preliminary In Vitro Screening of Structure-Dependent β-Hydroxybutyrate Responses to Dietary Fatty Acids in Hepatocyte Models
Source: Nutrients. 2026 Jun 21;18(12):2021. doi: 10.3390/nu18122021 (PMC13305192; doi:10.3390/nu18122021)
Supplement: Supplementary file 1 [file nutrients-18-02021-s001.zip › Supplementary Table S5. LOOCV compound-level predictions and residuals for the 19-fatty-acid HepG2 model-development dataset.xlsx]

## Sheet: LOOCV_predictions
fold	compound_id	fatty_acid	SMILES	observed_beta_HB_uM_per_1e6_cells	LOOCV_predicted_beta_HB_uM_per_1e6_cells	residual_observed_minus_predicted	training_compounds	selected_descriptor_count
1	1	C6:0	CCCCCC(=O)O	31.53	37.7009	-6.17094	C8:0; C10:0; C12:0; C14:0; C15:0; C16:0; C16:1; C17:0; C18:0; C18:1; C18:2; C18:3 n-3; C18:3 n-6; C20:4; C20:5; C22:1; C22:6; C24:1	26
2	2	C8:0	CCCCCCCC(=O)O	36.46	32.8308	3.62924	C6:0; C10:0; C12:0; C14:0; C15:0; C16:0; C16:1; C17:0; C18:0; C18:1; C18:2; C18:3 n-3; C18:3 n-6; C20:4; C20:5; C22:1; C22:6; C24:1	26
3	3	C10:0	CCCCCCCCCC(=O)O	34.84	33.354	1.48598	C6:0; C8:0; C12:0; C14:0; C15:0; C16:0; C16:1; C17:0; C18:0; C18:1; C18:2; C18:3 n-3; C18:3 n-6; C20:4; C20:5; C22:1; C22:6; C24:1	26
4	4	C12:0	CCCCCCCCCCCC(=O)O	31.85	28.0568	3.79316	C6:0; C8:0; C10:0; C14:0; C15:0; C16:0; C16:1; C17:0; C18:0; C18:1; C18:2; C18:3 n-3; C18:3 n-6; C20:4; C20:5; C22:1; C22:6; C24:1	26
5	5	C14:0	CCCCCCCCCCCCCC(=O)O	24.75	18.4026	6.34744	C6:0; C8:0; C10:0; C12:0; C15:0; C16:0; C16:1; C17:0; C18:0; C18:1; C18:2; C18:3 n-3; C18:3 n-6; C20:4; C20:5; C22:1; C22:6; C24:1	26
6	6	C15:0	CCCCCCCCCCCCCCC(=O)O	16.97	18.5712	-1.60118	C6:0; C8:0; C10:0; C12:0; C14:0; C16:0; C16:1; C17:0; C18:0; C18:1; C18:2; C18:3 n-3; C18:3 n-6; C20:4; C20:5; C22:1; C22:6; C24:1	26
7	7	C16:0	CCCCCCCCCCCCCCCC(=O)O	18.01	16.8741	1.1359	C6:0; C8:0; C10:0; C12:0; C14:0; C15:0; C16:1; C17:0; C18:0; C18:1; C18:2; C18:3 n-3; C18:3 n-6; C20:4; C20:5; C22:1; C22:6; C24:1	26
8	8	C16:1	CCCCCC/C=C\CCCCCCCC(=O)O	24.64	28.3176	-3.67758	C6:0; C8:0; C10:0; C12:0; C14:0; C15:0; C16:0; C17:0; C18:0; C18:1; C18:2; C18:3 n-3; C18:3 n-6; C20:4; C20:5; C22:1; C22:6; C24:1	26
9	9	C17:0	CCCCCCCCCCCCCCCCC(=O)O	17.33	16.9909	0.33906	C6:0; C8:0; C10:0; C12:0; C14:0; C15:0; C16:0; C16:1; C18:0; C18:1; C18:2; C18:3 n-3; C18:3 n-6; C20:4; C20:5; C22:1; C22:6; C24:1	26
10	10	C18:0	CCCCCCCCCCCCCCCCCC(=O)O	16.82	17.4417	-0.621717	C6:0; C8:0; C10:0; C12:0; C14:0; C15:0; C16:0; C16:1; C17:0; C18:1; C18:2; C18:3 n-3; C18:3 n-6; C20:4; C20:5; C22:1; C22:6; C24:1	26
11	11	C18:1	CCCCCCCC/C=C\CCCCCCCC(=O)O	26.67	26.4589	0.211076	C6:0; C8:0; C10:0; C12:0; C14:0; C15:0; C16:0; C16:1; C17:0; C18:0; C18:2; C18:3 n-3; C18:3 n-6; C20:4; C20:5; C22:1; C22:6; C24:1	26
12	12	C18:2	CCCCC/C=C\C/C=C\CCCCCCCC(=O)O	27.88	28.8674	-0.987361	C6:0; C8:0; C10:0; C12:0; C14:0; C15:0; C16:0; C16:1; C17:0; C18:0; C18:1; C18:3 n-3; C18:3 n-6; C20:4; C20:5; C22:1; C22:6; C24:1	26
13	13	C18:3 n-3	CC/C=C\C/C=C\C/C=C\CCCCCCCC(=O)O	31.14	26.3151	4.82487	C6:0; C8:0; C10:0; C12:0; C14:0; C15:0; C16:0; C16:1; C17:0; C18:0; C18:1; C18:2; C18:3 n-6; C20:4; C20:5; C22:1; C22:6; C24:1	26
14	14	C18:3 n-6	CCCCC/C=C\C/C=C\C/C=C\CCCCC(=O)O	24.31	29.7423	-5.43232	C6:0; C8:0; C10:0; C12:0; C14:0; C15:0; C16:0; C16:1; C17:0; C18:0; C18:1; C18:2; C18:3 n-3; C20:4; C20:5; C22:1; C22:6; C24:1	26
15	15	C20:4	CCCCC/C=C\C/C=C\C/C=C\C/C=C\CCCC(=O)O	25.28	31.0076	-5.72764	C6:0; C8:0; C10:0; C12:0; C14:0; C15:0; C16:0; C16:1; C17:0; C18:0; C18:1; C18:2; C18:3 n-3; C18:3 n-6; C20:5; C22:1; C22:6; C24:1	26
16	16	C20:5	CC/C=C\C/C=C\C/C=C\C/C=C\C/C=C\CCCC(=O)O	30.57	25.0994	5.47059	C6:0; C8:0; C10:0; C12:0; C14:0; C15:0; C16:0; C16:1; C17:0; C18:0; C18:1; C18:2; C18:3 n-3; C18:3 n-6; C20:4; C22:1; C22:6; C24:1	27
17	17	C22:1	CCCCCCCC/C=C\CCCCCCCCCCCC(=O)O	18.29	23.4487	-5.15868	C6:0; C8:0; C10:0; C12:0; C14:0; C15:0; C16:0; C16:1; C17:0; C18:0; C18:1; C18:2; C18:3 n-3; C18:3 n-6; C20:4; C20:5; C22:6; C24:1	26
18	18	C22:6	CC/C=C\C/C=C\C/C=C\C/C=C\C/C=C\C/C=C\CCC(=O)O	22.08	32.0409	-9.96091	C6:0; C8:0; C10:0; C12:0; C14:0; C15:0; C16:0; C16:1; C17:0; C18:0; C18:1; C18:2; C18:3 n-3; C18:3 n-6; C20:4; C20:5; C22:1; C24:1	24
19	19	C24:1	CCCCCCCC/C=C\CCCCCCCCCCCCCC(=O)O	16.84	17.8919	-1.05189	C6:0; C8:0; C10:0; C12:0; C14:0; C15:0; C16:0; C16:1; C17:0; C18:0; C18:1; C18:2; C18:3 n-3; C18:3 n-6; C20:4; C20:5; C22:1; C22:6	26

## Sheet: overall_performance
LOOCV Q²	MAE	MSE	RMSE	n
0.512155	3.55934	19.4473	4.40991	19
