# Supplementary material for: Preliminary In Vitro Screening of Structure-Dependent β-Hydroxybutyrate Responses to Dietary Fatty Acids in Hepatocyte Models
Source: Nutrients. 2026 Jun 21;18(12):2021. doi: 10.3390/nu18122021 (PMC13305192; doi:10.3390/nu18122021)
Supplement: Supplementary file 1 [file nutrients-18-02021-s001.zip › Supplementary Table S6. Permutation-test results for LOOCV Q2.xlsx]

## Sheet: permutation_results
permutation	random_seed	R2_or_Q2	MAE	MSE	RMSE
1	9000	-0.403371	6.48855	55.9435	7.47954
2	9001	-1.64107	8.92583	105.283	10.2607
3	9002	-0.40368	5.75841	55.9558	7.48036
4	9003	-0.525986	6.55538	60.8314	7.79945
5	9004	-0.906111	6.4767	75.9846	8.71691
6	9005	-0.310785	6.27571	52.2527	7.2286
7	9006	-0.730962	6.62499	69.0025	8.30677
8	9007	-0.638556	7.37012	65.3189	8.08201
9	9008	-0.582665	6.32457	63.0908	7.94297
10	9009	-0.048912	5.16278	41.8135	6.46634
11	9010	-1.37158	8.41747	94.5398	9.72316
12	9011	0.0278464	5.11916	38.7536	6.22524
13	9012	-1.37562	8.48776	94.7011	9.73145
14	9013	-0.786524	6.57882	71.2174	8.43904
15	9014	-0.50448	6.68539	59.9741	7.7443
16	9015	-0.510697	5.68379	60.2219	7.76028
17	9016	-0.400593	6.17867	55.8328	7.47214
18	9017	-1.48386	8.64677	99.0157	9.95066
19	9018	-1.79355	8.72108	111.361	10.5528
20	9019	-0.694997	5.86943	67.5688	8.22002
21	9020	-0.661817	6.8944	66.2461	8.13917
22	9021	-0.574201	6.35164	62.7535	7.92171
23	9022	-0.675909	6.83855	66.8079	8.17361
24	9023	-0.149537	5.77287	45.8248	6.7694
25	9024	-0.282726	5.88242	51.1342	7.15082
26	9025	-0.739179	6.75637	69.3301	8.32647
27	9026	-1.87534	8.82242	114.622	10.7061
28	9027	-2.22978	9.79404	128.751	11.3468
29	9028	-1.28682	8.82763	91.1611	9.54783
30	9029	-0.00697955	4.67092	40.1419	6.33576
31	9030	-0.114309	5.08926	44.4205	6.66487
32	9031	-0.962477	7.24601	78.2315	8.84486
33	9032	-1.22004	7.47861	88.4988	9.40738
34	9033	-0.0524364	5.57266	41.954	6.47719
35	9034	-1.16675	7.53539	86.3746	9.29379
36	9035	-0.830097	7.81312	72.9544	8.54133
37	9036	0.567003	3.26797	17.2608	4.15462
38	9037	-0.484841	5.80895	59.1912	7.69358
39	9038	-0.333268	5.66054	53.149	7.29033
40	9039	-0.641669	7.18723	65.4429	8.08968
41	9040	-0.148903	5.88452	45.7995	6.76753
42	9041	-1.05326	7.21954	81.8505	9.04713
43	9042	-0.56058	6.67065	62.2105	7.88736
44	9043	-0.00367583	5.63454	40.0102	6.32536
45	9044	-0.614878	6.84305	64.375	8.0234
46	9045	-0.211423	5.26905	48.2918	6.94923
47	9046	-0.439873	6.60539	57.3986	7.57619
48	9047	-1.7257	8.5062	108.656	10.4238
49	9048	-0.0744226	4.94223	42.8304	6.5445
50	9049	-0.156974	5.7378	46.1212	6.79126
51	9050	-1.05282	7.46196	81.8331	9.04616
52	9051	-0.579248	6.40384	62.9546	7.9344
53	9052	0.0698624	4.91451	37.0787	6.08923
54	9053	-1.28762	8.40759	91.1928	9.54949
55	9054	-1.65768	9.36225	105.945	10.2929
56	9055	-0.686527	6.9758	67.2312	8.19946
57	9056	-2.40684	9.88555	135.809	11.6537
58	9057	-2.02223	9.5646	120.477	10.9762
59	9058	-1.31515	7.935	92.2904	9.60679
60	9059	-0.880049	7.42418	74.9457	8.65712
61	9060	-0.386549	5.94878	55.2729	7.43458
62	9061	-0.0873925	5.5014	43.3475	6.58388
63	9062	-0.748727	7.11121	69.7107	8.34929
64	9063	-1.18738	8.1484	87.1969	9.33793
65	9064	-0.663861	6.88228	66.3276	8.14418
66	9065	-0.462959	6.5972	58.3189	7.63668
67	9066	-1.35209	8.49363	93.7629	9.68313
68	9067	0.287918	4.59733	28.3862	5.32787
69	9068	-1.43817	8.03676	97.1942	9.85871
70	9069	-0.472106	6.76834	58.6835	7.66052
71	9070	-1.04979	7.81942	81.712	9.03947
72	9071	-0.696916	6.2999	67.6453	8.22468
73	9072	-1.38339	7.70709	95.0107	9.74734
74	9073	-1.15537	7.74139	85.9208	9.26935
75	9074	-1.24485	8.24928	89.4879	9.4598
76	9075	-0.636876	6.6249	65.2519	8.07786
77	9076	-0.425629	5.98147	56.8308	7.53862
78	9077	-0.101309	5.74959	43.9022	6.62588
79	9078	-0.152143	5.37152	45.9287	6.77707
80	9079	-0.765943	6.97662	70.397	8.39029
81	9080	-1.61591	8.52349	104.28	10.2117
82	9081	-0.619843	6.63108	64.5729	8.03573
83	9082	-0.973933	7.07751	78.6882	8.87064
84	9083	-0.5285	7.14272	60.9316	7.80587
85	9084	-0.652813	6.87462	65.8872	8.11709
86	9085	-1.30875	8.70221	92.0354	9.59351
87	9086	-1.56482	8.99745	102.243	10.1115
88	9087	-0.626142	6.50775	64.824	8.05133
89	9088	-1.15053	8.33477	85.7282	9.25895
90	9089	-0.292026	6.11091	51.5049	7.17669
91	9090	-1.18425	7.85628	87.0724	9.33126
92	9091	-1.02876	7.70712	80.8739	8.99299
93	9092	-1.20815	8.00765	88.0249	9.38216
94	9093	-0.470665	6.52636	58.6261	7.65677
95	9094	-0.453484	6.32666	57.9412	7.61191
96	9095	-1.35794	7.95302	93.9962	9.69516
97	9096	-0.0333623	4.96558	41.1936	6.41823
98	9097	-1.58191	9.0774	102.925	10.1452
99	9098	-0.326629	5.67718	52.8843	7.27216
100	9099	-0.741788	5.85327	69.4341	8.33271
101	9100	-1.70384	8.67748	107.785	10.382
102	9101	-0.725753	7.45794	68.7949	8.29427
103	9102	-0.777347	7.65396	70.8516	8.41734
104	9103	-0.0780461	5.09213	42.9749	6.55552
105	9104	-0.326196	6.16421	52.8671	7.27097
106	9105	-1.79599	9.39934	111.458	10.5574
107	9106	0.437164	3.68926	22.4367	4.73674
108	9107	-1.69591	9.00407	107.469	10.3667
109	9108	-0.145114	6.05357	45.6485	6.75637
110	9109	-0.344473	6.03918	53.5956	7.3209
111	9110	-1.2733	8.53287	90.6222	9.51957
112	9111	-1.97842	9.65871	118.731	10.8964
113	9112	-0.274624	5.81184	50.8112	7.1282
114	9113	-1.05008	8.22852	81.7238	9.04012
115	9114	-0.565033	5.91604	62.388	7.8986
116	9115	-0.424902	6.73398	56.8018	7.5367
117	9116	-1.11678	8.21053	84.3828	9.18601
118	9117	-1.1293	7.78416	84.8819	9.21313
119	9118	-1.10248	7.87007	83.8124	9.15491
120	9119	-0.176462	5.43259	46.8981	6.84822
121	9120	-0.566352	6.78401	62.4405	7.90193
122	9121	-0.0520295	5.35733	41.9378	6.47594
123	9122	0.197659	4.63441	31.9843	5.65546
124	9123	-1.58918	8.0616	103.214	10.1594
125	9124	-0.693124	6.92826	67.4941	8.21548
126	9125	-1.03229	7.30534	81.0147	9.00082
127	9126	-0.533294	6.02055	61.1227	7.8181
128	9127	-0.435514	6.79138	57.2249	7.56471
129	9128	-1.1319	7.91929	84.9853	9.21875
130	9129	-1.6438	8.76741	105.391	10.266
131	9130	-1.09451	7.55407	83.4948	9.13755
132	9131	-2.33535	10.1835	132.959	11.5308
133	9132	-0.545051	6.5975	61.5914	7.84802
134	9133	-0.855735	7.50752	73.9764	8.60096
135	9134	-1.40332	8.5237	95.8053	9.78802
136	9135	-0.146676	5.43657	45.7107	6.76097
137	9136	-0.527273	5.47762	60.8827	7.80274
138	9137	-0.281986	5.78868	51.1047	7.14875
139	9138	-1.61537	8.63769	104.258	10.2107
140	9139	-0.346522	5.6703	53.6773	7.32648
141	9140	-1.25412	7.85112	89.8574	9.47931
142	9141	-0.429654	6.19036	56.9913	7.54926
143	9142	-0.200014	5.35014	47.837	6.91643
144	9143	-1.38278	7.91345	94.9865	9.7461
145	9144	-0.944264	6.54782	77.5055	8.80372
146	9145	-0.814187	7.48812	72.3202	8.50413
147	9146	-1.25123	8.2445	89.7424	9.47324
148	9147	-1.29595	8.33804	91.5251	9.56688
149	9148	-0.685119	7.22178	67.175	8.19604
150	9149	-0.442476	6.70038	57.5024	7.58303
151	9150	-0.340595	5.6015	53.4411	7.31034
152	9151	-0.953051	7.31567	77.8558	8.82359
153	9152	-0.384588	5.62497	55.1947	7.42932
154	9153	-0.433069	6.54402	57.1274	7.55827
155	9154	-0.462327	6.49947	58.2937	7.63503
156	9155	-1.36323	8.68072	94.2072	9.70604
157	9156	-0.829681	6.77266	72.9378	8.54036
158	9157	-0.370684	5.8412	54.6405	7.39192
159	9158	-0.477194	6.58266	58.8864	7.67375
160	9159	-1.60762	8.62435	103.949	10.1955
161	9160	-1.21158	8.15937	88.1617	9.38945
162	9161	-0.448887	6.54164	57.758	7.59987
163	9162	-0.365177	6.3695	54.421	7.37706
164	9163	-0.550548	6.79791	61.8106	7.86197
165	9164	-0.701534	6.69468	67.8294	8.23586
166	9165	-1.9629	9.45017	118.112	10.8679
167	9166	-0.718507	6.97278	68.506	8.27684
168	9167	-1.20697	8.22895	87.978	9.37966
169	9168	-0.524668	6.76147	60.7789	7.79608
170	9169	-1.15045	7.80659	85.7248	9.25877
171	9170	-0.978173	7.82173	78.8572	8.88016
172	9171	-1.12035	6.89471	84.525	9.19375
173	9172	-0.69557	6.74986	67.5916	8.22141
174	9173	-0.177362	5.60485	46.934	6.85084
175	9174	-0.492018	6.72611	59.4773	7.71215
176	9175	-1.64347	9.33138	105.379	10.2654
177	9176	-0.430218	6.08932	57.0137	7.55074
178	9177	-0.171664	5.64769	46.7068	6.83424
179	9178	-0.106076	6.05606	44.0923	6.6402
180	9179	-0.20116	6.28087	47.8827	6.91973
181	9180	-1.27153	8.20588	90.5515	9.51585
182	9181	-0.364424	6.3417	54.391	7.37502
183	9182	-0.239594	6.23655	49.4148	7.02956
184	9183	-0.810309	7.32827	72.1656	8.49503
185	9184	-1.45003	8.56876	97.6673	9.88268
186	9185	-0.739609	6.65939	69.3472	8.3275
187	9186	-0.449302	5.76896	57.7745	7.60095
188	9187	-1.2769	8.43414	90.7658	9.52711
189	9188	-0.946553	7.71114	77.5968	8.8089
190	9189	-0.452022	6.98715	57.8829	7.60808
191	9190	-0.682341	7.10357	67.0643	8.18928
192	9191	-0.00800744	4.91188	40.1829	6.339
193	9192	-0.129616	5.21457	45.0306	6.71049
194	9193	-0.01103	4.97374	40.3034	6.34849
195	9194	-0.849112	7.64312	73.7124	8.58559
196	9195	-1.07228	7.55185	82.6087	9.08893
197	9196	-0.459931	6.53347	58.1982	7.62877
198	9197	-0.408541	6.33482	56.1496	7.49331
199	9198	-1.02724	7.2998	80.8134	8.98963
200	9199	-0.0707373	5.13962	42.6835	6.53326
201	9200	-1.19053	7.8911	87.3224	9.34465
202	9201	-1.29927	7.73269	91.6574	9.57379
203	9202	-1.18482	8.01875	87.095	9.33247
204	9203	-0.917457	7.07375	76.4369	8.74282
205	9204	-0.122553	5.63926	44.7491	6.68948
206	9205	-0.207206	5.70031	48.1237	6.93712
207	9206	-0.475014	6.3272	58.7995	7.66808
208	9207	0.123053	4.72285	34.9583	5.91256
209	9208	-1.15678	7.58248	85.9773	9.2724
210	9209	-0.110801	5.42522	44.2806	6.65437
211	9210	-0.526176	6.47683	60.839	7.79993
212	9211	-0.556166	6.04464	62.0345	7.8762
213	9212	-1.05091	8.11316	81.7569	9.04195
214	9213	-0.832286	6.82674	73.0417	8.54644
215	9214	-1.91957	8.98832	116.385	10.7882
216	9215	-1.17443	8.53102	86.6807	9.31025
217	9216	-0.752722	7.08353	69.87	8.35882
218	9217	-0.442127	6.5907	57.4885	7.58211
219	9218	-0.518742	6.56211	60.5426	7.78091
220	9219	-1.06492	7.61929	82.3151	9.07277
221	9220	-0.90744	7.09896	76.0376	8.71995
222	9221	-1.08105	7.43254	82.9584	9.10815
223	9222	-1.53696	8.66506	101.132	10.0565
224	9223	-1.01964	7.5186	80.5102	8.97275
225	9224	-0.679442	7.24349	66.9487	8.18222
226	9225	-1.43213	8.69011	96.9538	9.84651
227	9226	-0.663907	6.81837	66.3294	8.14429
228	9227	-1.05864	8.26179	82.0648	9.05896
229	9228	-1.34305	8.10546	93.4028	9.66451
230	9229	-1.38535	8.75225	95.0888	9.75135
231	9230	-0.88895	7.30535	75.3005	8.67759
232	9231	-0.500708	6.63295	59.8237	7.73458
233	9232	-1.15562	8.15789	85.9311	9.2699
234	9233	-0.750899	5.95036	69.7973	8.35448
235	9234	-1.25332	8.27546	89.8255	9.47763
236	9235	-0.798621	6.56522	71.6996	8.46756
237	9236	-1.13698	8.01964	85.1878	9.22973
238	9237	-1.52779	8.8173	100.767	10.0383
239	9238	-1.03589	8.06618	81.158	9.00878
240	9239	-1.02879	7.82305	80.8751	8.99306
241	9240	-0.721348	7.00179	68.6192	8.28367
242	9241	-0.687345	6.85673	67.2638	8.20145
243	9242	-1.21639	8.10021	88.3533	9.39965
244	9243	-0.495653	5.78254	59.6222	7.72154
245	9244	-1.34043	8.15953	93.2982	9.6591
246	9245	-0.862068	7.65926	74.2289	8.61562
247	9246	-0.894001	7.50176	75.5018	8.68918
248	9247	-1.7891	9.01799	111.184	10.5444
249	9248	-0.912246	7.75947	76.2292	8.73093
250	9249	-0.258685	6.22764	50.1758	7.08349
251	9250	-1.80119	9.21702	111.666	10.5672
252	9251	-0.350951	6.10112	53.8539	7.33852
253	9252	-1.16231	8.4369	86.1977	9.28427
254	9253	-2.00527	9.42244	119.801	10.9454
255	9254	0.0590782	5.39147	37.5086	6.12443
256	9255	0.065265	5.57655	37.262	6.10426
257	9256	-0.104446	4.97891	44.0273	6.6353
258	9257	-0.84159	6.73028	73.4125	8.56811
259	9258	-0.604965	7.29522	63.9798	7.99874
260	9259	-0.248142	6.36739	49.7555	7.05376
261	9260	-0.460137	6.64256	58.2064	7.62931
262	9261	-1.7013	9.13163	107.684	10.3771
263	9262	-0.60889	6.09515	64.1363	8.00851
264	9263	-0.233684	5.27378	49.1792	7.01279
265	9264	-0.809456	7.28325	72.1316	8.49303
266	9265	-0.379785	6.09464	55.0033	7.41642
267	9266	-0.320889	6.34912	52.6555	7.25641
268	9267	0.11074	5.17183	35.4492	5.95392
269	9268	-1.00188	7.41518	79.8025	8.93322
270	9269	-1.13771	8.38677	85.2171	9.23131
271	9270	-1.40162	8.26121	95.7376	9.78456
272	9271	-0.668308	7.17633	66.5049	8.15505
273	9272	-1.59851	8.64162	103.586	10.1777
274	9273	-0.811774	6.94434	72.224	8.49847
275	9274	-1.07111	7.23095	82.5619	9.08636
276	9275	-1.81243	9.09651	112.114	10.5884
277	9276	-1.51482	8.29405	100.25	10.0125
278	9277	-0.234917	5.40539	49.2283	7.01629
279	9278	-1.60199	8.70539	103.725	10.1845
280	9279	-1.67955	9.26769	106.817	10.3352
281	9280	-0.102286	5.55657	43.9412	6.62881
282	9281	-0.220696	4.85006	48.6614	6.97578
283	9282	-1.93156	9.30373	116.863	10.8103
284	9283	-0.663666	7.26127	66.3198	8.1437
285	9284	-0.346021	6.26925	53.6573	7.32512
286	9285	-0.609192	6.03871	64.1483	8.00926
287	9286	-0.572565	7.06272	62.6882	7.91759
288	9287	-1.39407	8.25892	95.4364	9.76916
289	9288	-1.128	7.90652	84.8299	9.21032
290	9289	-0.542413	6.08053	61.4862	7.84132
291	9290	-0.612196	6.33557	64.2681	8.01674
292	9291	-1.29778	8.0202	91.5979	9.57068
293	9292	-1.10237	7.75864	83.808	9.15467
294	9293	0.291863	4.35233	28.229	5.31309
295	9294	-1.45374	9.06385	97.8151	9.89015
296	9295	-1.00376	7.80008	79.8772	8.93741
297	9296	0.08434	4.98102	36.5016	6.04165
298	9297	0.310244	4.15458	27.4962	5.24368
299	9298	-0.652007	7.33042	65.8551	8.11511
300	9299	-1.86708	8.92774	114.292	10.6908
301	9300	-1.86533	9.32147	114.223	10.6875
302	9301	-0.5008	7.02508	59.8274	7.73482
303	9302	-0.894256	6.90328	75.512	8.68976
304	9303	-0.883602	7.40925	75.0873	8.66529
305	9304	-0.673822	6.93708	66.7247	8.16852
306	9305	-0.62143	6.63979	64.6361	8.03966
307	9306	-1.38638	8.03805	95.1297	9.75345
308	9307	-1.17863	8.21123	86.8483	9.31924
309	9308	-1.07841	7.50053	82.8529	9.10236
310	9309	0.171915	4.53589	33.0105	5.74548
311	9310	-0.51351	7.20796	60.3341	7.7675
312	9311	-0.46808	6.35003	58.5231	7.65004
313	9312	0.216752	4.03597	31.2232	5.58777
314	9313	-0.799944	7.47531	71.7524	8.47068
315	9314	-1.53785	8.69788	101.168	10.0582
316	9315	-0.146137	5.32879	45.6892	6.75938
317	9316	-0.292984	6.00621	51.5431	7.17935
318	9317	-0.300064	6.46646	51.8253	7.19898
319	9318	-0.805282	6.78096	71.9652	8.48323
320	9319	-0.148626	5.65238	45.7885	6.76672
321	9320	0.517055	3.30812	19.252	4.38771
322	9321	-0.0177616	5.47239	40.5717	6.36959
323	9322	0.194527	4.58333	32.1091	5.66649
324	9323	-1.17439	7.96465	86.6793	9.31017
325	9324	-0.79808	7.95877	71.6781	8.46629
326	9325	-1.13097	8.04709	84.9485	9.21675
327	9326	-1.11577	7.83347	84.3425	9.18382
328	9327	-0.417189	5.83494	56.4944	7.51627
329	9328	-0.042374	4.98414	41.5529	6.44615
330	9329	-1.53851	8.66828	101.194	10.0595
331	9330	-1.83901	9.74292	113.173	10.6383
332	9331	-1.17117	7.64886	86.5508	9.30327
333	9332	-0.585615	6.29119	63.2084	7.95037
334	9333	-0.968677	7.44117	78.4787	8.85882
335	9334	-0.330905	5.86414	53.0548	7.28387
336	9335	-0.331208	6.14059	53.0669	7.2847
337	9336	-0.302348	5.98053	51.9164	7.2053
338	9337	-0.377475	6.43213	54.9112	7.41021
339	9338	-1.03271	7.67023	81.0314	9.00175
340	9339	-1.43124	8.07844	96.9182	9.84471
341	9340	-0.720761	6.90629	68.5959	8.28226
342	9341	0.249662	4.55222	29.9112	5.46912
343	9342	-1.44241	8.51134	97.3636	9.8673
344	9343	0.0530198	5.06316	37.7501	6.14411
345	9344	-0.425426	6.39926	56.8227	7.53808
346	9345	0.046745	4.75193	38.0002	6.16443
347	9346	-1.4127	8.52015	96.1792	9.8071
348	9347	-0.363347	5.92809	54.348	7.37211
349	9348	-1.31063	8.48262	92.1102	9.5974
350	9349	-0.185596	5.70122	47.2622	6.87475
351	9350	-0.233421	6.16553	49.1687	7.01204
352	9351	-1.15638	7.91303	85.9613	9.27153
353	9352	-0.524548	6.62062	60.7741	7.79577
354	9353	-0.12435	5.57555	44.8207	6.69483
355	9354	-1.32669	8.17744	92.7506	9.63071
356	9355	-0.470218	6.62673	58.6083	7.65561
357	9356	-0.653058	6.8591	65.897	8.11769
358	9357	-0.973368	7.28674	78.6657	8.86937
359	9358	-0.598091	6.35063	63.7058	7.98159
360	9359	-0.307934	5.53395	52.1391	7.22074
361	9360	-0.938958	7.87902	77.294	8.7917
362	9361	-1.40467	8.53501	95.8589	9.79076
363	9362	-0.431262	6.12048	57.0554	7.5535
364	9363	-1.0039	7.95916	79.8829	8.93773
365	9364	-1.26502	8.37842	90.2919	9.50221
366	9365	-0.705931	7.39733	68.0047	8.24649
367	9366	-0.908967	7.55975	76.0985	8.72344
368	9367	-0.304784	6.17659	52.0135	7.21204
369	9368	-0.295165	6.04114	51.63	7.18541
370	9369	-1.08122	7.69051	82.9652	9.10853
371	9370	-0.704246	6.62891	67.9375	8.24242
372	9371	-1.2255	7.45989	88.7164	9.41894
373	9372	-1.2422	8.07169	89.3825	9.45423
374	9373	-0.466301	6.89599	58.4522	7.6454
375	9374	-1.11758	7.54556	84.4144	9.18773
376	9375	0.392836	3.48147	24.2038	4.91973
377	9376	-0.526391	5.87409	60.8476	7.80048
378	9377	-0.926672	8.02419	76.8042	8.7638
379	9378	-0.956422	7.6483	77.9902	8.8312
380	9379	-1.31259	8.18023	92.1883	9.60148
381	9380	-2.32921	10.617	132.715	11.5202
382	9381	-0.447151	6.16938	57.6888	7.59531
383	9382	-1.01562	7.60612	80.3498	8.96381
384	9383	-1.32923	8.26678	92.8517	9.63596
385	9384	-0.74713	7.37614	69.647	8.34548
386	9385	-0.572911	6.51054	62.702	7.91846
387	9386	-1.39226	8.33205	95.3644	9.76547
388	9387	-1.31016	8.16862	92.0914	9.59643
389	9388	-0.755275	6.7241	69.9717	8.36491
390	9389	0.214595	4.632	31.3091	5.59546
391	9390	-1.12151	7.52981	84.5711	9.19626
392	9391	-0.673269	7.3902	66.7026	8.16717
393	9392	-0.173218	5.86017	46.7688	6.83877
394	9393	-1.31904	8.60171	92.4454	9.61485
395	9394	-0.400119	6.25189	55.8139	7.47087
396	9395	0.0743039	5.4305	36.9016	6.07467
397	9396	-0.53971	6.78723	61.3785	7.83444
398	9397	-1.02503	7.69706	80.725	8.98471
399	9398	-0.971074	7.92349	78.5742	8.86421
400	9399	-0.269832	6.29292	50.6202	7.11478
401	9400	0.059663	5.40078	37.4853	6.12252
402	9401	-1.06458	8.17294	82.3019	9.07204
403	9402	-0.550413	6.57099	61.8052	7.86163
404	9403	-1.83994	9.33056	113.21	10.64
405	9404	-1.35665	8.11517	93.9447	9.69251
406	9405	-0.268944	6.24478	50.5848	7.1123
407	9406	-1.38957	7.82976	95.2571	9.75997
408	9407	-0.287833	6.32639	51.3378	7.16504
409	9408	-0.349115	6.52704	53.7807	7.33353
410	9409	-0.117899	5.2548	44.5636	6.67559
411	9410	-0.391982	6.46956	55.4895	7.44913
412	9411	-0.975354	7.35732	78.7449	8.87383
413	9412	-1.23244	7.94084	88.9932	9.43362
414	9413	-0.570451	6.82102	62.604	7.91227
415	9414	-0.319923	6.16785	52.617	7.25376
416	9415	-1.89363	9.14913	115.351	10.7401
417	9416	-1.50386	8.48644	99.8132	9.99065
418	9417	-0.841456	6.874	73.4072	8.5678
419	9418	-0.538029	6.76571	61.3115	7.83016
420	9419	-0.744058	7.41772	69.5246	8.33814
421	9420	-0.216851	5.50703	48.5082	6.96478
422	9421	-0.148644	5.94179	45.7892	6.76677
423	9422	-1.00862	7.893	80.0708	8.94823
424	9423	-0.872081	7.26689	74.628	8.63875
425	9424	-1.25597	8.42738	89.9311	9.4832
426	9425	-0.35164	5.71536	53.8814	7.34039
427	9426	-2.01419	10.411	120.157	10.9616
428	9427	-0.160585	5.21213	46.2652	6.80185
429	9428	-0.629162	6.25698	64.9444	8.05881
430	9429	-1.16861	7.85072	86.449	9.29779
431	9430	-0.413833	6.65198	56.3606	7.50737
432	9431	-0.627156	6.93709	64.8644	8.05385
433	9432	-0.680759	6.56528	67.0012	8.18543
434	9433	-0.971349	7.43973	78.5852	8.86483
435	9434	-0.847653	7.05706	73.6542	8.5822
436	9435	-0.000896367	5.18523	39.8994	6.3166
437	9436	-1.07266	6.91813	82.6238	9.08976
438	9437	-0.0628229	4.79103	42.368	6.50907
439	9438	-0.792882	7.53513	71.4709	8.45405
440	9439	-0.912866	7.59434	76.2539	8.73235
441	9440	-0.0970354	5.73328	43.7319	6.61301
442	9441	-1.13638	8.51134	85.1638	9.22842
443	9442	-0.794204	7.25526	71.5236	8.45716
444	9443	-0.51178	6.91032	60.2651	7.76306
445	9444	-0.118224	5.80004	44.5765	6.67657
446	9445	-0.989014	6.9665	79.2894	8.90446
447	9446	-1.23333	8.7643	89.0287	9.4355
448	9447	-0.333195	5.84564	53.146	7.29013
449	9448	-0.58387	6.8499	63.1389	7.946
450	9449	-0.920177	7.31168	76.5453	8.74902
451	9450	-1.12534	7.64176	84.724	9.20456
452	9451	-0.479713	6.47295	58.9868	7.68029
453	9452	-1.26056	7.86811	90.1142	9.49285
454	9453	-1.24558	8.39987	89.5172	9.46135
455	9454	-0.909589	7.92706	76.1232	8.72486
456	9455	-0.973599	7.7275	78.6749	8.86989
457	9456	-0.674404	7.13366	66.7479	8.16994
458	9457	-0.544565	5.70953	61.572	7.84679
459	9458	-0.719333	6.85526	68.5389	8.27882
460	9459	-0.917802	7.38771	76.4506	8.7436
461	9460	-1.45707	8.6627	97.9479	9.89686
462	9461	-1.38397	8.42509	95.0336	9.74852
463	9462	-0.802597	6.46143	71.8581	8.47692
464	9463	0.117238	4.9857	35.1901	5.93213
465	9464	-0.643265	6.38115	65.5066	8.09361
466	9465	-0.883697	7.38187	75.0911	8.66551
467	9466	-0.184235	5.50129	47.208	6.87081
468	9467	-1.60924	8.70503	104.014	10.1987
469	9468	-1.44468	8.26844	97.4539	9.87187
470	9469	-1.75406	8.93062	109.787	10.4779
471	9470	-0.834824	6.73321	73.1428	8.55236
472	9471	-0.487363	5.86677	59.2918	7.70011
473	9472	-1.4312	8.40475	96.9164	9.84461
474	9473	-0.142413	5.77393	45.5408	6.74839
475	9474	-1.12493	7.59393	84.7075	9.20367
476	9475	-0.0675425	5.20949	42.5562	6.52351
477	9476	-0.333083	6.08133	53.1416	7.28983
478	9477	-0.604611	6.83539	63.9657	7.99786
479	9478	-1.10119	7.95679	83.7612	9.15212
480	9479	-1.13458	7.57331	85.092	9.22453
481	9480	-0.821912	6.78817	72.6281	8.52221
482	9481	-0.863554	7.28788	74.2881	8.61905
483	9482	-1.17982	7.91747	86.8955	9.32177
484	9483	-0.756676	7.65129	70.0276	8.36825
485	9484	-0.499891	6.09876	59.7912	7.73247
486	9485	-0.602439	6.88867	63.8791	7.99244
487	9486	-0.304457	6.22079	52.0005	7.21113
488	9487	-1.35383	8.10447	93.8323	9.68671
489	9488	-1.20094	7.96141	87.7374	9.36682
490	9489	-0.506607	6.28222	60.0589	7.74977
491	9490	-0.996472	7.82608	79.5867	8.92114
492	9491	-1.02554	7.08827	80.7453	8.98584
493	9492	-0.830672	7.39492	72.9773	8.54268
494	9493	-1.00616	7.84041	79.9731	8.94277
495	9494	-0.269737	5.87129	50.6164	7.11452
496	9495	-0.655719	6.12747	66.0031	8.12423
497	9496	-0.756178	6.30442	70.0077	8.36706
498	9497	-0.575565	6.95613	62.8078	7.92514
499	9498	-0.596465	7.24985	63.641	7.97753
500	9499	-2.13528	9.92761	124.984	11.1796
501	9500	-0.781473	7.16141	71.016	8.4271
502	9501	-0.43754	6.53955	57.3056	7.57005
503	9502	-1.02042	8.03907	80.5415	8.97449
504	9503	0.137757	4.95573	34.3722	5.86278
505	9504	-1.06767	8.04403	82.425	9.07882
506	9505	0.0027594	5.02416	39.7537	6.30505
507	9506	-1.12335	7.81902	84.6446	9.20025
508	9507	-0.497234	6.25669	59.6853	7.72562
509	9508	-1.61815	9.13215	104.369	10.2161
510	9509	-0.700322	7.31406	67.7811	8.23293
511	9510	-0.031405	5.37848	41.1156	6.41214
512	9511	-1.00016	8.11632	79.7339	8.92938
513	9512	-1.94646	9.36226	117.457	10.8377
514	9513	-0.931691	8.05434	77.0043	8.77521
515	9514	-1.4355	8.51273	97.0881	9.85333
516	9515	-0.0263081	4.70202	40.9124	6.39628
517	9516	-0.607277	6.15078	64.072	8.0045
518	9517	-1.3764	8.42866	94.7322	9.73304
519	9518	-0.582167	6.23977	63.071	7.94172
520	9519	-0.457552	5.85518	58.1034	7.62256
521	9520	-0.84343	7.34005	73.4859	8.57239
522	9521	-0.77942	6.47652	70.9342	8.42225
523	9522	-1.23599	8.7587	89.1349	9.44113
524	9523	-1.04065	7.28627	81.3477	9.0193
525	9524	-0.737423	7.19363	69.2601	8.32226
526	9525	-0.934325	7.60245	77.1093	8.78119
527	9526	-0.345333	6.19495	53.6299	7.32325
528	9527	0.0716052	4.90086	37.0092	6.08352
529	9528	-0.459264	6.79771	58.1716	7.62703
530	9529	-0.478845	6.53491	58.9522	7.67803
531	9530	-1.49688	8.76529	99.535	9.97672
532	9531	-0.094593	5.1353	43.6345	6.60564
533	9532	-1.50036	8.49481	99.6736	9.98367
534	9533	-0.7242	7.15853	68.733	8.29053
535	9534	-0.573995	6.59406	62.7452	7.92119
536	9535	-0.739223	6.61682	69.3318	8.32657
537	9536	-0.623837	6.80348	64.7321	8.04563
538	9537	-0.717171	7.12647	68.4527	8.27362
539	9538	0.001175	5.13743	39.8168	6.31006
540	9539	-1.16479	7.44848	86.2964	9.28959
541	9540	-1.60278	8.34854	103.756	10.1861
542	9541	-0.410056	6.1354	56.21	7.49733
543	9542	-0.111865	5.27027	44.323	6.65755
544	9543	-0.627269	6.7761	64.8689	8.05413
545	9544	-0.261232	5.90202	50.2774	7.09065
546	9545	-0.302539	6.17486	51.924	7.20583
547	9546	-0.502972	6.64656	59.914	7.74041
548	9547	-0.209597	6.39186	48.219	6.94399
549	9548	-1.2561	7.29441	89.9362	9.48347
550	9549	-0.0390043	4.9177	41.4185	6.43572
551	9550	-0.694565	7.00709	67.5516	8.21898
552	9551	-0.924491	6.90936	76.7173	8.75884
553	9552	0.131085	4.34078	34.6381	5.88542
554	9553	-1.02808	8.09786	80.8468	8.99149
555	9554	-1.23504	8.60839	89.0969	9.43912
556	9555	-0.425212	6.43507	56.8142	7.53752
557	9556	-0.507837	6.424	60.1079	7.75293
558	9557	-0.735442	6.74285	69.1811	8.31752
559	9558	-1.1631	7.95917	86.2292	9.28597
560	9559	-0.600334	7.08602	63.7952	7.98719
561	9560	-0.295936	5.68966	51.6608	7.18754
562	9561	-0.469941	5.91374	58.5973	7.65488
563	9562	-1.19296	7.22871	87.4193	9.34983
564	9563	-0.710068	6.67209	68.1696	8.25649
565	9564	-1.02172	7.8504	80.5933	8.97738
566	9565	-0.955311	7.17871	77.9459	8.8287
567	9566	-0.753795	7.55121	69.9127	8.36138
568	9567	-0.518751	6.02467	60.543	7.78094
569	9568	-0.933506	7.174	77.0767	8.77933
570	9569	0.24171	4.66246	30.2282	5.49802
571	9570	-0.737437	7.36741	69.2606	8.3223
572	9571	-0.68845	6.87105	67.3078	8.20413
573	9572	-0.0341162	5.62662	41.2237	6.42057
574	9573	-1.03492	7.31965	81.1192	9.00662
575	9574	-1.61458	8.82606	104.227	10.2092
576	9575	-1.13788	7.64087	85.2237	9.23167
577	9576	0.023969	5.18284	38.9082	6.23764
578	9577	-1.01826	7.27039	80.4552	8.96968
579	9578	-0.852262	6.28758	73.838	8.5929
580	9579	-0.448192	6.90606	57.7302	7.59804
581	9580	-1.13435	8.12374	85.0831	9.22405
582	9581	-1.23482	7.13858	89.0882	9.43865
583	9582	-0.102801	5.07111	43.9617	6.63036
584	9583	-1.08874	8.00151	83.2647	9.12495
585	9584	-0.78089	6.96524	70.9928	8.42572
586	9585	-1.26418	8.18244	90.2586	9.50045
587	9586	-0.845034	6.66788	73.5498	8.57612
588	9587	-0.893398	7.97481	75.4778	8.6878
589	9588	-0.12206	5.8226	44.7294	6.68801
590	9589	-1.10381	6.98199	83.8654	9.15781
591	9590	-1.84993	9.57046	113.609	10.6587
592	9591	-1.53982	9.05662	101.246	10.0621
593	9592	-0.227099	5.93074	48.9167	6.99405
594	9593	-0.0567906	4.7185	42.1276	6.49057
595	9594	-0.770916	7.12439	70.5952	8.4021
596	9595	-0.880973	7.23442	74.9825	8.65924
597	9596	-0.265095	4.98014	50.4313	7.1015
598	9597	-0.563138	5.62587	62.3124	7.89382
599	9598	-0.097858	5.38212	43.7647	6.61549
600	9599	-0.590596	5.95709	63.407	7.96285
601	9600	-1.19718	7.52831	87.5875	9.35882
602	9601	-1.25533	8.7093	89.9057	9.48186
603	9602	-1.03074	7.43531	80.9527	8.99737
604	9603	0.118894	4.89785	35.1241	5.92656
605	9604	-1.51278	8.92291	100.169	10.0084
606	9605	-1.38993	8.2495	95.2715	9.76071
607	9606	0.216486	4.6168	31.2337	5.58872
608	9607	-0.517821	6.60986	60.5059	7.77856
609	9608	-1.23483	7.37401	89.0884	9.43866
610	9609	-0.306513	5.87242	52.0824	7.21681
611	9610	-0.264901	5.6989	50.4236	7.10096
612	9611	-0.817943	6.84573	72.4699	8.51292
613	9612	-1.46194	8.59619	98.1418	9.90665
614	9613	-0.944515	6.87947	77.5155	8.80429
615	9614	-1.1833	8.11622	87.0343	9.32922
616	9615	-1.00682	7.67497	79.9994	8.94424
617	9616	-0.130801	5.40642	45.0779	6.71401
618	9617	-0.851438	7.61865	73.8051	8.59099
619	9618	-0.518881	6.77827	60.5482	7.78127
620	9619	-0.924117	6.80581	76.7024	8.75799
621	9620	-0.873193	7.61072	74.6724	8.64132
622	9621	-0.752955	7.28796	69.8792	8.35938
623	9622	-0.978734	8.00652	78.8796	8.88142
624	9623	-0.648014	6.65916	65.6959	8.1053
625	9624	-0.522153	6.60965	60.6786	7.78965
626	9625	-0.545371	6.19744	61.6042	7.84883
627	9626	-1.90544	9.48088	115.821	10.762
628	9627	-0.580561	6.17373	63.007	7.93769
629	9628	-1.56531	8.60511	102.263	10.1125
630	9629	-0.235201	5.96851	49.2397	7.0171
631	9630	-0.43826	5.52174	57.3343	7.57194
632	9631	-0.907403	6.82294	76.0361	8.71987
633	9632	-0.253476	5.39769	49.9682	7.06882
634	9633	-0.289331	6.15448	51.3975	7.1692
635	9634	-1.52429	9.26001	100.628	10.0313
636	9635	-0.693716	6.88522	67.5178	8.21692
637	9636	-0.51838	6.56737	60.5282	7.77999
638	9637	-0.53024	6.83399	61.001	7.81031
639	9638	-1.14619	7.96003	85.555	9.24959
640	9639	-0.974012	7.62887	78.6914	8.87082
641	9640	-0.0551139	5.78532	42.0607	6.48542
642	9641	-0.908038	7.58838	76.0614	8.72132
643	9642	-1.56088	9.32573	102.086	10.1038
644	9643	-1.04551	7.16268	81.5417	9.03004
645	9644	-1.13284	7.67369	85.023	9.22079
646	9645	-0.687166	6.30989	67.2567	8.20102
647	9646	-1.38473	8.10246	95.0642	9.75009
648	9647	-0.966083	7.90283	78.3753	8.85298
649	9648	-1.36233	7.88561	94.171	9.70417
650	9649	-1.59263	9.09263	103.352	10.1662
651	9650	-1.05142	7.38943	81.7772	9.04307
652	9651	-0.400383	6.22234	55.8244	7.47157
653	9652	-1.14752	7.47551	85.608	9.25246
654	9653	-0.98875	7.32815	79.2789	8.90387
655	9654	-0.320785	5.2026	52.6514	7.25613
656	9655	-1.83926	9.80201	113.183	10.6388
657	9656	-1.16629	8.11257	86.3563	9.29281
658	9657	-1.28434	7.83127	91.0621	9.54265
659	9658	-1.31706	8.07468	92.3665	9.61075
660	9659	-0.840193	7.42813	73.3569	8.56486
661	9660	-1.19711	8.35613	87.5848	9.35867
662	9661	-0.229119	6.15915	48.9972	6.9998
663	9662	-1.09296	7.46554	83.4331	9.13417
664	9663	-1.37548	7.31375	94.6954	9.73116
665	9664	-1.08349	8.00214	83.0555	9.11348
666	9665	-0.967416	7.46089	78.4284	8.85598
667	9666	-1.46401	8.25552	98.2245	9.91083
668	9667	-0.962482	7.75746	78.2318	8.84487
669	9668	-1.32674	8.09225	92.7525	9.63081
670	9669	-0.927415	7.18872	76.8338	8.76549
671	9670	-1.14063	8.06489	85.3336	9.23762
672	9671	-0.344697	6.32854	53.6046	7.32152
673	9672	-0.724001	7.33883	68.725	8.29006
674	9673	-0.763375	6.95721	70.2946	8.38419
675	9674	-0.497072	6.77415	59.6788	7.72521
676	9675	-0.489267	6.43241	59.3677	7.70504
677	9676	-1.68472	9.25464	107.023	10.3452
678	9677	-0.629194	6.61271	64.9457	8.05889
679	9678	-1.00333	7.68131	79.86	8.93644
680	9679	-0.126688	4.89175	44.9139	6.70179
681	9680	-0.606972	7.00159	64.0598	8.00374
682	9681	-2.38979	9.67221	135.13	11.6245
683	9682	-0.157563	5.77217	46.1447	6.79299
684	9683	-0.865561	7.41569	74.3681	8.62369
685	9684	-0.714392	7.00286	68.3419	8.26692
686	9685	-0.0480208	5.19875	41.778	6.46359
687	9686	-1.1711	8.13948	86.5482	9.30313
688	9687	-1.75991	9.25137	110.02	10.4891
689	9688	-0.826698	6.69574	72.8189	8.5334
690	9689	-0.618967	6.86746	64.538	8.03355
691	9690	-0.718779	7.80855	68.5169	8.27749
692	9691	-0.598825	6.39117	63.7351	7.98342
693	9692	-0.784734	7.15205	71.1461	8.43481
694	9693	-1.23211	8.40844	88.9801	9.43293
695	9694	-0.630166	7.02113	64.9844	8.06129
696	9695	-0.24573	5.3502	49.6594	7.04694
697	9696	-1.30324	8.00827	91.8157	9.58205
698	9697	-0.520106	6.63095	60.597	7.78441
699	9698	-0.480593	6.86915	59.0219	7.68257
700	9699	-0.366449	5.57527	54.4717	7.38049
701	9700	-0.757336	6.46061	70.0539	8.36982
702	9701	-0.607103	7.00356	64.065	8.00406
703	9702	-1.44212	8.53901	97.3519	9.86671
704	9703	-1.18955	7.60381	87.2834	9.34256
705	9704	-0.675433	7.30721	66.7889	8.17245
706	9705	-1.61294	9.21262	104.162	10.206
707	9706	-0.541602	6.4912	61.4539	7.83925
708	9707	0.34796	4.35938	25.9927	5.0983
709	9708	-0.278156	5.93679	50.952	7.13807
710	9709	-1.62637	9.07325	104.697	10.2321
711	9710	-0.702442	7.00626	67.8656	8.23806
712	9711	-0.320897	5.92111	52.6558	7.25643
713	9712	-0.450454	5.96895	57.8204	7.60398
714	9713	-0.573916	6.92393	62.7421	7.92099
715	9714	-0.673038	6.47315	66.6935	8.16661
716	9715	-0.916011	7.65787	76.3792	8.73952
717	9716	-0.595641	6.38682	63.6081	7.97547
718	9717	-1.08453	7.80794	83.0969	9.11575
719	9718	-0.99501	6.71067	79.5284	8.91787
720	9719	-1.36871	7.74251	94.4255	9.71728
721	9720	0.262814	4.34315	29.387	5.42097
722	9721	-0.199867	6.0759	47.8311	6.916
723	9722	-1.41295	8.26712	96.1892	9.80761
724	9723	-0.832797	7.31811	73.062	8.54763
725	9724	-0.822744	7.03541	72.6613	8.52416
726	9725	-0.723488	7.06698	68.7046	8.28882
727	9726	-1.66697	8.3997	106.315	10.3109
728	9727	-1.52277	8.13735	100.567	10.0283
729	9728	-0.136115	5.70558	45.2897	6.72976
730	9729	-0.533632	6.61481	61.1362	7.81896
731	9730	-1.40144	8.25908	95.7304	9.78419
732	9731	-1.23703	7.70674	89.1762	9.44332
733	9732	-1.14094	8.26142	85.3456	9.23827
734	9733	-0.822654	7.32753	72.6577	8.52395
735	9734	-0.822541	7.182	72.6532	8.52368
736	9735	-0.748068	6.86437	69.6844	8.34772
737	9736	-0.376659	6.06189	54.8787	7.40802
738	9737	-0.0977952	4.70974	43.7622	6.6153
739	9738	-0.489099	6.31317	59.3609	7.70461
740	9739	-0.532738	6.79593	61.1006	7.81669
741	9740	-1.0129	7.44861	80.2417	8.95778
742	9741	-0.740424	6.72046	69.3797	8.32945
743	9742	-0.279812	5.82551	51.018	7.14269
744	9743	-0.238861	5.84336	49.3856	7.02749
745	9744	-0.790883	7.27318	71.3912	8.44933
746	9745	-0.682891	7.2437	67.0862	8.19062
747	9746	0.115906	4.87707	35.2432	5.9366
748	9747	-0.12617	4.71377	44.8933	6.70024
749	9748	-0.19021	5.60477	47.4462	6.88812
750	9749	-1.19775	8.24125	87.6105	9.36005
751	9750	-1.57507	8.80736	102.652	10.1317
752	9751	-0.616061	7.05651	64.4221	8.02634
753	9752	-1.41985	8.72433	96.464	9.82161
754	9753	-0.707043	6.72579	68.049	8.24918
755	9754	-0.996289	7.09976	79.5794	8.92073
756	9755	-0.150882	5.14046	45.8784	6.77336
757	9756	-0.98753	7.96464	79.2302	8.90114
758	9757	-1.07888	7.70011	82.8719	9.1034
759	9758	-0.606902	7.04438	64.057	8.00356
760	9759	0.111548	4.34982	35.417	5.95122
761	9760	-0.618058	6.8274	64.5017	8.0313
762	9761	-1.02898	7.45428	80.8827	8.99348
763	9762	-0.485079	6.86375	59.2007	7.6942
764	9763	-0.879518	7.36024	74.9245	8.65589
765	9764	-1.66041	9.35923	106.054	10.2982
766	9765	0.121855	4.09881	35.0061	5.91659
767	9766	-0.121138	5.50176	44.6927	6.68526
768	9767	-0.0781997	4.74664	42.981	6.55599
769	9768	-1.23039	8.45673	88.9115	9.42929
770	9769	-0.706511	6.96949	68.0278	8.2479
771	9770	-0.192153	5.62294	47.5236	6.89374
772	9771	-0.812323	6.82064	72.2459	8.49976
773	9772	-1.76042	9.10997	110.041	10.49
774	9773	-0.200521	6.17095	47.8572	6.91789
775	9774	-1.76935	9.27583	110.396	10.507
776	9775	-1.25088	8.13845	89.7282	9.4725
777	9776	-0.892688	7.53677	75.4495	8.68617
778	9777	-0.656027	6.94846	66.0153	8.12498
779	9778	-1.16815	7.90673	86.4305	9.2968
780	9779	-1.39356	8.5568	95.4162	9.76812
781	9780	-0.962708	7.68743	78.2407	8.84538
782	9781	-1.31948	8.40083	92.4631	9.61577
783	9782	-0.914206	6.6839	76.3073	8.7354
784	9783	-1.77364	9.39168	110.568	10.5151
785	9784	-1.20195	7.20607	87.778	9.36899
786	9785	0.122031	5.07865	34.9991	5.916
787	9786	-0.22287	5.08407	48.7481	6.98198
788	9787	-0.840568	7.70886	73.3718	8.56574
789	9788	-1.00075	7.49023	79.7572	8.93069
790	9789	-0.476429	6.33364	58.8559	7.67176
791	9790	-1.2751	8.3936	90.694	9.52334
792	9791	-0.522613	6.90511	60.697	7.79083
793	9792	0.130436	4.77192	34.664	5.88762
794	9793	-0.88747	7.78785	75.2415	8.67419
795	9794	-0.812625	7.10072	72.2579	8.50046
796	9795	-0.809293	7.05289	72.1251	8.49265
797	9796	-0.982188	6.97265	79.0173	8.88917
798	9797	-1.38214	8.39717	94.9608	9.74479
799	9798	-0.50472	5.50919	59.9837	7.74491
800	9799	-0.30059	5.88051	51.8463	7.20044
801	9800	-0.253253	6.11806	49.9593	7.06819
802	9801	-1.43995	8.01029	97.2652	9.86231
803	9802	-0.128038	5.51834	44.9677	6.7058
804	9803	-1.13806	7.85408	85.2311	9.23207
805	9804	-0.738869	6.94706	69.3177	8.32572
806	9805	-0.984231	7.67379	79.0987	8.89375
807	9806	-0.689819	7.49906	67.3624	8.20746
808	9807	0.387375	3.7335	24.4215	4.94181
809	9808	-0.675664	6.80608	66.7981	8.17301
810	9809	-0.822557	6.61175	72.6538	8.52372
811	9810	-1.5836	8.55925	102.992	10.1485
812	9811	-0.486624	6.37885	59.2623	7.6982
813	9812	-0.757499	7.39619	70.0604	8.37021
814	9813	-0.518916	6.664	60.5496	7.78136
815	9814	-0.838666	7.01308	73.296	8.56131
816	9815	-0.803174	7.3774	71.8812	8.47828
817	9816	-0.230642	5.98909	49.0579	7.00413
818	9817	-0.637114	6.72987	65.2614	8.07845
819	9818	-1.87633	8.96108	114.661	10.708
820	9819	-0.627091	6.57895	64.8618	8.05369
821	9820	0.0977867	5.4047	35.9655	5.99713
822	9821	-1.37084	8.51695	94.5105	9.72165
823	9822	-0.61112	7.13986	64.2252	8.01406
824	9823	-1.09382	7.86399	83.4675	9.13606
825	9824	-1.36814	7.38381	94.4028	9.71611
826	9825	-0.382439	5.68965	55.1091	7.42355
827	9826	-0.393453	6.31824	55.5482	7.45306
828	9827	-0.70804	7.13075	68.0888	8.25159
829	9828	0.0380703	4.72462	38.3461	6.19242
830	9829	-0.216655	6.04911	48.5003	6.96422
831	9830	-0.200822	5.02594	47.8692	6.91876
832	9831	-0.205083	5.58486	48.0391	6.93102
833	9832	-0.882206	6.67921	75.0316	8.66208
834	9833	-1.30427	8.89425	91.8566	9.58419
835	9834	-1.5067	8.83907	99.9263	9.99631
836	9835	-1.66064	8.87874	106.063	10.2987
837	9836	-0.833794	7.38485	73.1018	8.54996
838	9837	-0.414875	6.07447	56.4021	7.51013
839	9838	-1.43598	8.48203	97.1071	9.85429
840	9839	-0.175559	6.0961	46.8621	6.84559
841	9840	-0.240809	6.04107	49.4632	7.03301
842	9841	-1.34859	8.79859	93.6236	9.67593
843	9842	-1.43251	8.40762	96.9689	9.84728
844	9843	-0.00428437	4.86628	40.0345	6.32728
845	9844	-0.615829	6.66981	64.4129	8.02576
846	9845	-0.559688	6.65888	62.1749	7.88511
847	9846	-0.393211	5.63607	55.5385	7.45242
848	9847	-0.799033	7.24496	71.7161	8.46853
849	9848	-0.140643	5.84866	45.4702	6.74316
850	9849	-0.334961	5.77361	53.2164	7.29496
851	9850	-0.500945	6.4685	59.8332	7.73519
852	9851	-0.0969128	5.2026	43.727	6.61264
853	9852	-0.0937684	5.56585	43.6016	6.60315
854	9853	-1.08791	7.74739	83.2316	9.12314
855	9854	-1.6738	9.18915	106.588	10.3241
856	9855	-0.633657	6.17963	65.1236	8.06992
857	9856	-2.20794	9.76139	127.88	11.3084
858	9857	-0.195998	5.34884	47.6769	6.90485
859	9858	-0.00870282	5.90247	40.2106	6.34118
860	9859	-0.767018	6.97097	70.4398	8.39285
861	9860	-1.53962	8.92921	101.239	10.0617
862	9861	-1.24944	7.69786	89.671	9.46947
863	9862	-0.678844	7.39362	66.9249	8.18076
864	9863	-1.10016	7.97429	83.72	9.14986
865	9864	-0.667547	7.04058	66.4746	8.15319
866	9865	-1.63467	9.32806	105.028	10.2483
867	9866	-0.687101	7.1857	67.254	8.20086
868	9867	-0.0688272	5.59247	42.6074	6.52743
869	9868	-2.03259	9.24246	120.89	10.995
870	9869	-0.213421	6.24553	48.3714	6.95496
871	9870	-0.832945	6.86145	73.0679	8.54798
872	9871	0.361247	4.31817	25.463	5.04609
873	9872	-0.798967	7.33072	71.7134	8.46838
874	9873	-0.564531	6.80932	62.368	7.89734
875	9874	-1.74178	9.12269	109.298	10.4545
876	9875	-0.950149	7.12863	77.7401	8.81703
877	9876	-1.69773	8.60723	107.542	10.3702
878	9877	-1.32799	8.34438	92.8023	9.6334
879	9878	-0.859332	7.54145	74.1198	8.60929
880	9879	-0.948085	7.25954	77.6578	8.81237
881	9880	-1.15033	7.29518	85.7199	9.2585
882	9881	-1.04807	7.34641	81.6436	9.03568
883	9882	-1.52181	8.72774	100.529	10.0264
884	9883	-0.165566	4.63092	46.4638	6.81643
885	9884	0.00764857	5.29979	39.5588	6.28958
886	9885	-1.13563	7.93161	85.1339	9.2268
887	9886	-0.132104	5.39783	45.1298	6.71787
888	9887	-0.988163	7.60364	79.2555	8.90256
889	9888	-0.82086	7.4169	72.5862	8.51975
890	9889	-0.744527	7.27834	69.5432	8.33926
891	9890	-0.763182	6.59289	70.2869	8.38373
892	9891	-1.50828	9.14805	99.9894	9.99947
893	9892	-0.831696	7.77671	73.0181	8.54506
894	9893	-0.496115	7.11648	59.6406	7.72273
895	9894	-0.600369	7.09476	63.7966	7.98728
896	9895	-0.655581	6.63258	65.9975	8.12389
897	9896	-1.37042	8.27298	94.4935	9.72078
898	9897	-0.38174	6.50259	55.0812	7.42167
899	9898	-1.80435	9.41147	111.792	10.5732
900	9899	-0.882021	7.32006	75.0243	8.66166
901	9900	-0.607645	6.80314	64.0866	8.00541
902	9901	-0.0771544	5.25816	42.9393	6.55281
903	9902	-0.675274	7.40384	66.7826	8.17206
904	9903	-1.50777	9.13938	99.9691	9.99845
905	9904	-0.251857	5.51236	49.9036	7.06425
906	9905	-0.915787	7.67917	76.3703	8.73901
907	9906	-0.639401	6.95923	65.3526	8.08409
908	9907	-1.46694	7.97008	98.3414	9.91672
909	9908	-0.157723	5.87075	46.1511	6.79346
910	9909	-0.0114232	5.43029	40.319	6.34973
911	9910	-1.35353	8.66472	93.8204	9.68609
912	9911	-1.55379	9.02596	101.803	10.0898
913	9912	-0.709211	7.15427	68.1354	8.25442
914	9913	-1.04842	7.59595	81.6576	9.03646
915	9914	-0.794788	7.81166	71.5468	8.45854
916	9915	-0.099568	5.74444	43.8328	6.62064
917	9916	0.065079	5.24331	37.2694	6.10487
918	9917	-1.86616	8.96667	114.255	10.689
919	9918	-1.36962	8.69493	94.4617	9.71914
920	9919	-1.15577	7.94033	85.9368	9.27021
921	9920	-1.34623	7.79233	93.5294	9.67106
922	9921	-0.106971	5.17789	44.1279	6.64289
923	9922	-0.771733	6.84215	70.6278	8.40403
924	9923	-0.54168	6.03971	61.457	7.83945
925	9924	-0.672359	6.54741	66.6664	8.16495
926	9925	-0.856187	7.03421	73.9944	8.602
927	9926	-0.573866	6.56281	62.7401	7.92086
928	9927	-0.174454	5.65965	46.8181	6.84237
929	9928	-0.720885	7.32599	68.6008	8.28256
930	9929	-1.16933	7.80494	86.4774	9.29932
931	9930	-1.07734	7.20088	82.8103	9.10002
932	9931	-0.539007	7.03649	61.3505	7.83266
933	9932	-1.7393	8.63213	109.198	10.4498
934	9933	-0.264676	6.65032	50.4147	7.10033
935	9934	-0.39456	6.39987	55.5923	7.45602
936	9935	-0.990748	7.24608	79.3585	8.90834
937	9936	-0.287224	6.05934	51.3135	7.16334
938	9937	-1.17532	7.60132	86.7161	9.31215
939	9938	-1.5135	8.21698	100.197	10.0099
940	9939	-0.549068	5.92328	61.7515	7.85822
941	9940	-0.207107	5.64661	48.1197	6.93684
942	9941	-0.633576	6.29816	65.1203	8.06972
943	9942	-0.904164	7.50897	75.907	8.71246
944	9943	0.0212362	5.21758	39.0171	6.24637
945	9944	-0.94293	8.07119	77.4523	8.8007
946	9945	-1.1493	8.01546	85.6791	9.2563
947	9946	-0.646522	6.92587	65.6364	8.10163
948	9947	-0.00860522	5.12311	40.2067	6.34088
949	9948	-1.15839	6.94483	86.0413	9.27585
950	9949	-1.29782	8.00694	91.5996	9.57077
951	9950	-0.893196	8.2309	75.4698	8.68733
952	9951	-1.36517	7.42148	94.2844	9.71002
953	9952	-0.886715	7.5242	75.2114	8.67245
954	9953	-1.18595	7.19793	87.1399	9.33488
955	9954	0.0498235	5.35188	37.8775	6.15447
956	9955	-0.105978	5.03375	44.0884	6.63991
957	9956	-0.511662	6.64246	60.2604	7.76276
958	9957	-0.766769	6.86055	70.4299	8.39225
959	9958	-1.24395	7.82318	89.4521	9.45791
960	9959	-0.149299	5.41149	45.8153	6.7687
961	9960	-0.122522	5.70807	44.7479	6.68938
962	9961	-0.568204	6.81541	62.5144	7.9066
963	9962	-1.8227	9.28508	112.523	10.6077
964	9963	-0.404954	6.14902	56.0066	7.48376
965	9964	-0.522093	6.52869	60.6762	7.78949
966	9965	-1.14924	7.68847	85.6764	9.25616
967	9966	-1.14952	7.69152	85.688	9.25678
968	9967	-0.913747	7.56454	76.289	8.73436
969	9968	-1.47072	8.77984	98.492	9.92431
970	9969	-1.18999	8.04324	87.301	9.3435
971	9970	-0.528282	6.66347	60.9229	7.80531
972	9971	0.275125	4.40955	28.8962	5.37552
973	9972	-0.963908	7.41805	78.2886	8.84808
974	9973	-0.841789	7.3156	73.4205	8.56858
975	9974	-0.788844	6.66225	71.3099	8.44452
976	9975	-0.0565025	5.35885	42.1161	6.48969
977	9976	-1.7518	9.21013	109.697	10.4736
978	9977	-0.982654	7.80769	79.0359	8.89021
979	9978	-1.02327	7.7177	80.6548	8.9808
980	9979	-1.98125	9.26689	118.843	10.9015
981	9980	-0.362796	6.16902	54.326	7.37062
982	9981	-0.353515	5.79371	53.9561	7.34548
983	9982	-0.317999	6.39889	52.5403	7.24847
984	9983	-0.790454	6.92998	71.3741	8.44832
985	9984	-0.622464	6.50485	64.6774	8.04223
986	9985	-1.09082	8.17591	83.3478	9.1295
987	9986	-1.42876	8.7075	96.8193	9.83968
988	9987	-0.563349	6.22947	62.3208	7.89435
989	9988	-0.411086	5.05968	56.2511	7.50007
990	9989	-0.144943	5.32428	45.6416	6.75586
991	9990	-0.0702333	5.93591	42.6634	6.53173
992	9991	-0.957782	7.9901	78.0444	8.83427
993	9992	-1.29502	8.17118	91.488	9.56494
994	9993	-0.867519	7.5609	74.4462	8.62822
995	9994	-1.10555	7.33735	83.9349	9.1616
996	9995	-0.575178	6.73232	62.7924	7.92416
997	9996	0.0201273	5.11675	39.0613	6.24991
998	9997	0.376589	4.00089	24.8515	4.98512
999	9998	-1.50419	8.66516	99.8263	9.99131
1000	9999	-0.714749	7.00847	68.3562	8.26778

## Sheet: summary
true_LOOCV_Q2	n_permutations	permutation_p_value_R2_greater_or_equal_true	permutation_R2_median	permutation_R2_p2.5	permutation_R2_p97.5	interpretation_note
0.512155	1000	0.002997	-0.751811	-1.84019	0.122057	Permutation test uses fixed descriptors and LOOCV with y randomly shuffled.
