# Supplementary material for: Preliminary In Vitro Screening of Structure-Dependent β-Hydroxybutyrate Responses to Dietary Fatty Acids in Hepatocyte Models
Source: Nutrients. 2026 Jun 21;18(12):2021. doi: 10.3390/nu18122021 (PMC13305192; doi:10.3390/nu18122021)
Supplement: Supplementary file 1 [file nutrients-18-02021-s001.zip › Supplementary Table S7. Comparison between descriptor-based GradientBoosting and simple structural baseline models.xlsx]

## Sheet: model_comparison
model_name	input_features	validation_strategy	summary_type	R2_or_Q2	MAE	MSE	RMSE
GradientBoostingRegressor	Legacy-compatible RDKit descriptors after train-only filtering	LOOCV	overall	0.512155	3.55934	19.4473	4.40991
GradientBoostingRegressor	Legacy-compatible RDKit descriptors after train-only filtering	Repeated random 80:20 split	median	0.417694	3.46255	17.1774	4.14456
LinearRegression	carbon_number; double_bonds	LOOCV	overall	0.465783	4.03701	21.2959	4.61474
LinearRegression	carbon_number; double_bonds	Repeated random 80:20 split	median	0.329878	4.01526	20.2314	4.49793
Ridge	carbon_number; double_bonds	LOOCV	overall	0.472964	4.0179	21.0096	4.58362
Ridge	carbon_number; double_bonds	Repeated random 80:20 split	median	0.336562	4.01463	20.4549	4.52271
Lasso	carbon_number; double_bonds	LOOCV	overall	0.466202	4.03605	21.2791	4.61293
Lasso	carbon_number; double_bonds	Repeated random 80:20 split	median	0.329685	4.01726	20.217	4.49632
PLSRegression	carbon_number; double_bonds	LOOCV	overall	0.465783	4.03701	21.2959	4.61474
PLSRegression	carbon_number; double_bonds	Repeated random 80:20 split	median	0.329878	4.01526	20.2314	4.49793

## Sheet: repeated_split_medians
model_name	input_features	validation_strategy	metric	summary_type	value
GradientBoostingRegressor	Legacy-compatible RDKit descriptors after train-only filtering	Repeated random 80:20 split	R2_or_Q2	median	0.417694
GradientBoostingRegressor	Legacy-compatible RDKit descriptors after train-only filtering	Repeated random 80:20 split	MAE	median	3.46255
GradientBoostingRegressor	Legacy-compatible RDKit descriptors after train-only filtering	Repeated random 80:20 split	MSE	median	17.1774
GradientBoostingRegressor	Legacy-compatible RDKit descriptors after train-only filtering	Repeated random 80:20 split	RMSE	median	4.14456
LinearRegression	carbon_number; double_bonds	Repeated random 80:20 split	R2_or_Q2	median	0.329878
LinearRegression	carbon_number; double_bonds	Repeated random 80:20 split	MAE	median	4.01526
LinearRegression	carbon_number; double_bonds	Repeated random 80:20 split	MSE	median	20.2314
LinearRegression	carbon_number; double_bonds	Repeated random 80:20 split	RMSE	median	4.49793
Ridge	carbon_number; double_bonds	Repeated random 80:20 split	R2_or_Q2	median	0.336562
Ridge	carbon_number; double_bonds	Repeated random 80:20 split	MAE	median	4.01463
Ridge	carbon_number; double_bonds	Repeated random 80:20 split	MSE	median	20.4549
Ridge	carbon_number; double_bonds	Repeated random 80:20 split	RMSE	median	4.52271
Lasso	carbon_number; double_bonds	Repeated random 80:20 split	R2_or_Q2	median	0.329685
Lasso	carbon_number; double_bonds	Repeated random 80:20 split	MAE	median	4.01726
Lasso	carbon_number; double_bonds	Repeated random 80:20 split	MSE	median	20.217
Lasso	carbon_number; double_bonds	Repeated random 80:20 split	RMSE	median	4.49632
PLSRegression	carbon_number; double_bonds	Repeated random 80:20 split	R2_or_Q2	median	0.329878
PLSRegression	carbon_number; double_bonds	Repeated random 80:20 split	MAE	median	4.01526
PLSRegression	carbon_number; double_bonds	Repeated random 80:20 split	MSE	median	20.2314
PLSRegression	carbon_number; double_bonds	Repeated random 80:20 split	RMSE	median	4.49793

## Sheet: baseline_LOOCV_predictions
model_name	fold	compound_id	fatty_acid	observed_beta_HB_uM_per_1e6_cells	predicted_beta_HB_uM_per_1e6_cells	residual_observed_minus_predicted
LinearRegression	1	1	C6:0	31.53	38.0759	-6.54585
LinearRegression	2	2	C8:0	36.46	32.1847	4.27532
LinearRegression	3	3	C10:0	34.84	29.7244	5.11558
LinearRegression	4	4	C12:0	31.85	27.3776	4.47245
LinearRegression	5	5	C14:0	24.75	25.218	-0.468007
LinearRegression	6	6	C15:0	16.97	24.4858	-7.51578
LinearRegression	7	7	C16:0	18.01	22.9753	-4.96527
LinearRegression	8	8	C16:1	24.64	24.7082	-0.068227
LinearRegression	9	9	C17:0	17.33	21.648	-4.31801
LinearRegression	10	10	C18:0	16.82	20.3028	-3.48282
LinearRegression	11	11	C18:1	26.67	21.6739	4.99613
LinearRegression	12	12	C18:2	27.88	23.998	3.88202
LinearRegression	13	13	C18:3 n-3	31.14	25.9402	5.19978
LinearRegression	14	14	C18:3 n-6	24.31	26.6398	-2.32982
LinearRegression	15	15	C20:4	25.28	26.0726	-0.792608
LinearRegression	16	16	C20:5	30.57	27.2911	3.27893
LinearRegression	17	17	C22:1	18.29	16.3192	1.97083
LinearRegression	18	18	C22:6	22.08	31.1015	-9.0215
LinearRegression	19	19	C24:1	16.84	12.8357	4.00432
Ridge	1	1	C6:0	31.53	37.9302	-6.4002
Ridge	2	2	C8:0	36.46	32.1166	4.34339
Ridge	3	3	C10:0	34.84	29.6986	5.14138
Ridge	4	4	C12:0	31.85	27.3883	4.46174
Ridge	5	5	C14:0	24.75	25.2624	-0.512391
Ridge	6	6	C15:0	16.97	24.5427	-7.57273
Ridge	7	7	C16:0	18.01	23.0504	-5.04038
Ridge	8	8	C16:1	24.64	24.7261	-0.0860506
Ridge	9	9	C17:0	17.33	21.7411	-4.41109
Ridge	10	10	C18:0	16.82	20.4161	-3.59605
Ridge	11	11	C18:1	26.67	21.7285	4.94147
Ridge	12	12	C18:2	27.88	23.9905	3.88951
Ridge	13	13	C18:3 n-3	31.14	25.8751	5.26492
Ridge	14	14	C18:3 n-6	24.31	26.5683	-2.25828
Ridge	15	15	C20:4	25.28	25.9681	-0.688098
Ridge	16	16	C20:5	30.57	27.1163	3.45373
Ridge	17	17	C22:1	18.29	16.4638	1.82623
Ridge	18	18	C22:6	22.08	30.7525	-8.6725
Ridge	19	19	C24:1	16.84	13.06	3.77996
Lasso	1	1	C6:0	31.53	38.0614	-6.53144
Lasso	2	2	C8:0	36.46	32.1764	4.28356
Lasso	3	3	C10:0	34.84	29.7208	5.11924
Lasso	4	4	C12:0	31.85	27.3777	4.47232
Lasso	5	5	C14:0	24.75	25.2217	-0.471656
Lasso	6	6	C15:0	16.97	24.4912	-7.52119
Lasso	7	7	C16:0	18.01	22.9825	-4.9725
Lasso	8	8	C16:1	24.64	24.7098	-0.0697787
Lasso	9	9	C17:0	17.33	21.6572	-4.32717
Lasso	10	10	C18:0	16.82	20.3141	-3.49406
Lasso	11	11	C18:1	26.67	21.6789	4.99108
Lasso	12	12	C18:2	27.88	23.9975	3.88246
Lasso	13	13	C18:3 n-3	31.14	25.9342	5.20584
Lasso	14	14	C18:3 n-6	24.31	26.6338	-2.32376
Lasso	15	15	C20:4	25.28	26.0639	-0.783879
Lasso	16	16	C20:5	30.57	27.2742	3.29576
Lasso	17	17	C22:1	18.29	16.333	1.95701
Lasso	18	18	C22:6	22.08	31.0784	-8.99835
Lasso	19	19	C24:1	16.84	12.8562	3.98381
PLSRegression	1	1	C6:0	31.53	38.0759	-6.54585
PLSRegression	2	2	C8:0	36.46	32.1847	4.27532
PLSRegression	3	3	C10:0	34.84	29.7244	5.11558
PLSRegression	4	4	C12:0	31.85	27.3776	4.47245
PLSRegression	5	5	C14:0	24.75	25.218	-0.468007
PLSRegression	6	6	C15:0	16.97	24.4858	-7.51578
PLSRegression	7	7	C16:0	18.01	22.9753	-4.96527
PLSRegression	8	8	C16:1	24.64	24.7082	-0.068227
PLSRegression	9	9	C17:0	17.33	21.648	-4.31801
PLSRegression	10	10	C18:0	16.82	20.3028	-3.48282
PLSRegression	11	11	C18:1	26.67	21.6739	4.99613
PLSRegression	12	12	C18:2	27.88	23.998	3.88202
PLSRegression	13	13	C18:3 n-3	31.14	25.9402	5.19978
PLSRegression	14	14	C18:3 n-6	24.31	26.6398	-2.32982
PLSRegression	15	15	C20:4	25.28	26.0726	-0.792608
PLSRegression	16	16	C20:5	30.57	27.2911	3.27893
PLSRegression	17	17	C22:1	18.29	16.3192	1.97083
PLSRegression	18	18	C22:6	22.08	31.1015	-9.0215
PLSRegression	19	19	C24:1	16.84	12.8357	4.00432
