# Supplementary material for: Preliminary In Vitro Screening of Structure-Dependent β-Hydroxybutyrate Responses to Dietary Fatty Acids in Hepatocyte Models
Source: Nutrients. 2026 Jun 21;18(12):2021. doi: 10.3390/nu18122021 (PMC13305192; doi:10.3390/nu18122021)
Supplement: Supplementary file 1 [file nutrients-18-02021-s001.zip › Supplementary Table S8. MCFA-excluded and MCFA-withheld sensitivity analyses for the 19-fatty-acid HepG2 model-development dataset.xlsx]

## Sheet: predictions
fold	compound_id	fatty_acid	SMILES	observed_beta_HB_uM_per_1e6_cells	predicted_beta_HB_uM_per_1e6_cells	residual_observed_minus_predicted	training_compounds	selected_descriptor_count	analysis	test_compounds
1	5	C14:0	CCCCCCCCCCCCCC(=O)O	24.75	17.3739	7.37608	C15:0; C16:0; C16:1; C17:0; C18:0; C18:1; C18:2; C18:3 n-3; C18:3 n-6; C20:4; C20:5; C22:1; C22:6; C24:1	25	A_MCFA_excluded_LOOCV
2	6	C15:0	CCCCCCCCCCCCCCC(=O)O	16.97	18.0337	-1.06369	C14:0; C16:0; C16:1; C17:0; C18:0; C18:1; C18:2; C18:3 n-3; C18:3 n-6; C20:4; C20:5; C22:1; C22:6; C24:1	25	A_MCFA_excluded_LOOCV
3	7	C16:0	CCCCCCCCCCCCCCCC(=O)O	18.01	17.111	0.899026	C14:0; C15:0; C16:1; C17:0; C18:0; C18:1; C18:2; C18:3 n-3; C18:3 n-6; C20:4; C20:5; C22:1; C22:6; C24:1	25	A_MCFA_excluded_LOOCV
4	8	C16:1	CCCCCC/C=C\CCCCCCCC(=O)O	24.64	24.5471	0.092854	C14:0; C15:0; C16:0; C17:0; C18:0; C18:1; C18:2; C18:3 n-3; C18:3 n-6; C20:4; C20:5; C22:1; C22:6; C24:1	25	A_MCFA_excluded_LOOCV
5	9	C17:0	CCCCCCCCCCCCCCCCC(=O)O	17.33	16.8938	0.43619	C14:0; C15:0; C16:0; C16:1; C18:0; C18:1; C18:2; C18:3 n-3; C18:3 n-6; C20:4; C20:5; C22:1; C22:6; C24:1	25	A_MCFA_excluded_LOOCV
6	10	C18:0	CCCCCCCCCCCCCCCCCC(=O)O	16.82	17.3335	-0.513522	C14:0; C15:0; C16:0; C16:1; C17:0; C18:1; C18:2; C18:3 n-3; C18:3 n-6; C20:4; C20:5; C22:1; C22:6; C24:1	25	A_MCFA_excluded_LOOCV
7	11	C18:1	CCCCCCCC/C=C\CCCCCCCC(=O)O	26.67	27.6982	-1.02825	C14:0; C15:0; C16:0; C16:1; C17:0; C18:0; C18:2; C18:3 n-3; C18:3 n-6; C20:4; C20:5; C22:1; C22:6; C24:1	25	A_MCFA_excluded_LOOCV
8	12	C18:2	CCCCC/C=C\C/C=C\CCCCCCCC(=O)O	27.88	30.4578	-2.57776	C14:0; C15:0; C16:0; C16:1; C17:0; C18:0; C18:1; C18:3 n-3; C18:3 n-6; C20:4; C20:5; C22:1; C22:6; C24:1	25	A_MCFA_excluded_LOOCV
9	13	C18:3 n-3	CC/C=C\C/C=C\C/C=C\CCCCCCCC(=O)O	31.14	24.689	6.45101	C14:0; C15:0; C16:0; C16:1; C17:0; C18:0; C18:1; C18:2; C18:3 n-6; C20:4; C20:5; C22:1; C22:6; C24:1	25	A_MCFA_excluded_LOOCV
10	14	C18:3 n-6	CCCCC/C=C\C/C=C\C/C=C\CCCCC(=O)O	24.31	26.8803	-2.57029	C14:0; C15:0; C16:0; C16:1; C17:0; C18:0; C18:1; C18:2; C18:3 n-3; C20:4; C20:5; C22:1; C22:6; C24:1	25	A_MCFA_excluded_LOOCV
11	15	C20:4	CCCCC/C=C\C/C=C\C/C=C\C/C=C\CCCC(=O)O	25.28	31.1049	-5.82494	C14:0; C15:0; C16:0; C16:1; C17:0; C18:0; C18:1; C18:2; C18:3 n-3; C18:3 n-6; C20:5; C22:1; C22:6; C24:1	25	A_MCFA_excluded_LOOCV
12	16	C20:5	CC/C=C\C/C=C\C/C=C\C/C=C\C/C=C\CCCC(=O)O	30.57	25.2798	5.29015	C14:0; C15:0; C16:0; C16:1; C17:0; C18:0; C18:1; C18:2; C18:3 n-3; C18:3 n-6; C20:4; C22:1; C22:6; C24:1	25	A_MCFA_excluded_LOOCV
13	17	C22:1	CCCCCCCC/C=C\CCCCCCCCCCCC(=O)O	18.29	26.7037	-8.41374	C14:0; C15:0; C16:0; C16:1; C17:0; C18:0; C18:1; C18:2; C18:3 n-3; C18:3 n-6; C20:4; C20:5; C22:6; C24:1	25	A_MCFA_excluded_LOOCV
14	18	C22:6	CC/C=C\C/C=C\C/C=C\C/C=C\C/C=C\C/C=C\CCC(=O)O	22.08	31.6281	-9.54808	C14:0; C15:0; C16:0; C16:1; C17:0; C18:0; C18:1; C18:2; C18:3 n-3; C18:3 n-6; C20:4; C20:5; C22:1; C24:1	23	A_MCFA_excluded_LOOCV
15	19	C24:1	CCCCCCCC/C=C\CCCCCCCCCCCCCC(=O)O	16.84	17.9962	-1.1562	C14:0; C15:0; C16:0; C16:1; C17:0; C18:0; C18:1; C18:2; C18:3 n-3; C18:3 n-6; C20:4; C20:5; C22:1; C22:6	25	A_MCFA_excluded_LOOCV
	1	C6:0	CCCCCC(=O)O	31.53	28.417	3.11305	C14:0; C15:0; C16:0; C16:1; C17:0; C18:0; C18:1; C18:2; C18:3 n-3; C18:3 n-6; C20:4; C20:5; C22:1; C22:6; C24:1	25	B_MCFA_withheld	C6:0; C8:0; C10:0; C12:0
	2	C8:0	CCCCCCCC(=O)O	36.46	25.8818	10.5782	C14:0; C15:0; C16:0; C16:1; C17:0; C18:0; C18:1; C18:2; C18:3 n-3; C18:3 n-6; C20:4; C20:5; C22:1; C22:6; C24:1	25	B_MCFA_withheld	C6:0; C8:0; C10:0; C12:0
	3	C10:0	CCCCCCCCCC(=O)O	34.84	24.7166	10.1234	C14:0; C15:0; C16:0; C16:1; C17:0; C18:0; C18:1; C18:2; C18:3 n-3; C18:3 n-6; C20:4; C20:5; C22:1; C22:6; C24:1	25	B_MCFA_withheld	C6:0; C8:0; C10:0; C12:0
	4	C12:0	CCCCCCCCCCCC(=O)O	31.85	24.7446	7.1054	C14:0; C15:0; C16:0; C16:1; C17:0; C18:0; C18:1; C18:2; C18:3 n-3; C18:3 n-6; C20:4; C20:5; C22:1; C22:6; C24:1	25	B_MCFA_withheld	C6:0; C8:0; C10:0; C12:0

## Sheet: performance
Analysis	Training compounds	Test compounds	n_test_predictions	R²	MAE	MSE	RMSE
A_MCFA_excluded_LOOCV	LOOCV within non-MCFA compounds	Each non-MCFA held out once	15	0.0749242	3.54945	22.5295	4.74652
B_MCFA_withheld	C14:0; C15:0; C16:0; C16:1; C17:0; C18:0; C18:1; C18:2; C18:3 n-3; C18:3 n-6; C20:4; C20:5; C22:1; C22:6; C24:1	C6:0; C8:0; C10:0; C12:0	4	-15.108	7.73003	68.6402	8.28494
