# Supplementary material for: Preliminary In Vitro Screening of Structure-Dependent β-Hydroxybutyrate Responses to Dietary Fatty Acids in Hepatocyte Models
Source: Nutrients. 2026 Jun 21;18(12):2021. doi: 10.3390/nu18122021 (PMC13305192; doi:10.3390/nu18122021)
Supplement: Supplementary file 1 [file nutrients-18-02021-s001.zip › Supplementary Table S9. Candidate model screening and final GradientBoosting model settings.xlsx]

## Sheet: candidate_model_screening
candidate_model	mean_CV_R2	mean_CV_MAE	mean_CV_MSE	mean_CV_RMSE	retained_in_original_exploratory_screening	retained_after_leakage_controlled_mean_CV_R2_gt_0.5	package_status	interpretation_note
XGBoost	-1.00669	4.43886	28.5061	5.13021	Yes	No	evaluated	Leakage-controlled 5-fold CV within the 15-compound training set; all-zero removal and correlation filtering were refitted inside each fold.
LightGBM	-0.475609	5.038	35.6804	5.86333	No	No	evaluated	Leakage-controlled 5-fold CV within the 15-compound training set; all-zero removal and correlation filtering were refitted inside each fold.
RandomForest	0.228241	3.4407	15.641	3.93208	Yes	No	evaluated	Leakage-controlled 5-fold CV within the 15-compound training set; all-zero removal and correlation filtering were refitted inside each fold.
ExtraTrees	-1.34118	5.36733	42.7792	5.81526	Yes	No	evaluated	Leakage-controlled 5-fold CV within the 15-compound training set; all-zero removal and correlation filtering were refitted inside each fold.
KNeighbors	-0.507084	4.99107	32.9756	5.64031	No	No	evaluated	Leakage-controlled 5-fold CV within the 15-compound training set; all-zero removal and correlation filtering were refitted inside each fold.
Linear	-1.21057	4.97024	51.343	6.3442	No	No	evaluated	Leakage-controlled 5-fold CV within the 15-compound training set; all-zero removal and correlation filtering were refitted inside each fold.
DecisionTree	-0.513454	3.64467	22.7476	4.52869	Yes	No	evaluated	Leakage-controlled 5-fold CV within the 15-compound training set; all-zero removal and correlation filtering were refitted inside each fold.
SVR	-0.356045	4.73777	33.1143	5.64177	No	No	evaluated	Leakage-controlled 5-fold CV within the 15-compound training set; all-zero removal and correlation filtering were refitted inside each fold.
ANN	-0.475609	5.038	35.6804	5.86333	No	No	evaluated	Leakage-controlled 5-fold CV within the 15-compound training set; all-zero removal and correlation filtering were refitted inside each fold.
AdaBoost	-0.244583	4.05114	22.0724	4.67187	Yes	No	evaluated	Leakage-controlled 5-fold CV within the 15-compound training set; all-zero removal and correlation filtering were refitted inside each fold.
GradientBoosting	-0.555016	3.96399	24.9387	4.73468	Yes	No	evaluated	Leakage-controlled 5-fold CV within the 15-compound training set; all-zero removal and correlation filtering were refitted inside each fold.
Bagging	0.235485	3.66127	16.6397	4.00071	Yes	No	evaluated	Leakage-controlled 5-fold CV within the 15-compound training set; all-zero removal and correlation filtering were refitted inside each fold.

## Sheet: candidate_model_CV_folds
candidate_model	fold	n_training	n_validation	training_compounds	validation_compounds	selected_descriptor_count	CV_R2	CV_MAE	CV_MSE	CV_RMSE
XGBoost	1	12	3	C17:0; C22:1; C12:0; C18:3 n-6; C20:5; C10:0; C18:0; C14:0; C18:3 n-3; C16:1; C20:4; C16:0	C22:6; C24:1; C18:1	24	-1.09179	4.86218	33.7369	5.80835
XGBoost	2	12	3	C17:0; C22:1; C12:0; C18:3 n-6; C20:5; C22:6; C18:0; C24:1; C14:0; C18:3 n-3; C18:1; C20:4	C10:0; C16:1; C16:0	25	0.637233	3.50202	17.3824	4.16922
XGBoost	3	12	3	C17:0; C22:1; C12:0; C18:3 n-6; C22:6; C10:0; C18:0; C24:1; C18:3 n-3; C16:1; C18:1; C16:0	C20:5; C14:0; C20:4	25	-5.40716	6.26271	44.2361	6.65102
XGBoost	4	12	3	C17:0; C12:0; C18:3 n-6; C20:5; C22:6; C10:0; C24:1; C14:0; C16:1; C18:1; C20:4; C16:0	C22:1; C18:0; C18:3 n-3	26	0.0375255	5.21347	39.8193	6.31025
XGBoost	5	12	3	C22:1; C20:5; C22:6; C10:0; C18:0; C24:1; C14:0; C18:3 n-3; C16:1; C18:1; C20:4; C16:0	C17:0; C12:0; C18:3 n-6	26	0.790761	2.35392	7.35598	2.71219
LightGBM	1	12	3	C17:0; C22:1; C12:0; C18:3 n-6; C20:5; C10:0; C18:0; C14:0; C18:3 n-3; C16:1; C20:4; C16:0	C22:6; C24:1; C18:1	24	-0.541716	4.18972	24.8652	4.98651
LightGBM	2	12	3	C17:0; C22:1; C12:0; C18:3 n-6; C20:5; C22:6; C18:0; C24:1; C14:0; C18:3 n-3; C18:1; C20:4	C10:0; C16:1; C16:0	25	-0.0836879	5.88083	51.9262	7.20598
LightGBM	3	12	3	C17:0; C22:1; C12:0; C18:3 n-6; C22:6; C10:0; C18:0; C24:1; C18:3 n-3; C16:1; C18:1; C16:0	C20:5; C14:0; C20:4	25	-1.57572	3.29833	17.7832	4.21701
LightGBM	4	12	3	C17:0; C12:0; C18:3 n-6; C20:5; C22:6; C10:0; C24:1; C14:0; C16:1; C18:1; C20:4; C16:0	C22:1; C18:0; C18:3 n-3	26	-0.173714	6.93139	48.5586	6.9684
LightGBM	5	12	3	C22:1; C20:5; C22:6; C10:0; C18:0; C24:1; C14:0; C18:3 n-3; C16:1; C18:1; C20:4; C16:0	C17:0; C12:0; C18:3 n-6	26	-0.00320812	4.88972	35.2686	5.93874
RandomForest	1	12	3	C17:0; C22:1; C12:0; C18:3 n-6; C20:5; C10:0; C18:0; C14:0; C18:3 n-3; C16:1; C20:4; C16:0	C22:6; C24:1; C18:1	24	-0.0641216	3.091	17.1625	4.14276
RandomForest	2	12	3	C17:0; C22:1; C12:0; C18:3 n-6; C20:5; C22:6; C18:0; C24:1; C14:0; C18:3 n-3; C18:1; C20:4	C10:0; C16:1; C16:0	25	0.665966	3.83653	16.0056	4.0007
RandomForest	3	12	3	C17:0; C22:1; C12:0; C18:3 n-6; C22:6; C10:0; C18:0; C24:1; C18:3 n-3; C16:1; C18:1; C16:0	C20:5; C14:0; C20:4	25	-0.577894	2.82193	10.894	3.30061
RandomForest	4	12	3	C17:0; C12:0; C18:3 n-6; C20:5; C22:6; C10:0; C24:1; C14:0; C16:1; C18:1; C20:4; C16:0	C22:1; C18:0; C18:3 n-3	26	0.499817	4.1785	20.6934	4.54901
RandomForest	5	12	3	C22:1; C20:5; C22:6; C10:0; C18:0; C24:1; C14:0; C18:3 n-3; C16:1; C18:1; C20:4; C16:0	C17:0; C12:0; C18:3 n-6	26	0.617437	3.27553	13.4493	3.66733
ExtraTrees	1	12	3	C17:0; C22:1; C12:0; C18:3 n-6; C20:5; C10:0; C18:0; C14:0; C18:3 n-3; C16:1; C20:4; C16:0	C22:6; C24:1; C18:1	24	0.659741	2.22667	5.4878	2.34261
ExtraTrees	2	12	3	C17:0; C22:1; C12:0; C18:3 n-6; C20:5; C22:6; C18:0; C24:1; C14:0; C18:3 n-3; C18:1; C20:4	C10:0; C16:1; C16:0	25	0.621702	3.28	18.1266	4.25753
ExtraTrees	3	12	3	C17:0; C22:1; C12:0; C18:3 n-6; C22:6; C10:0; C18:0; C24:1; C18:3 n-3; C16:1; C18:1; C16:0	C20:5; C14:0; C20:4	25	-6.57175	7.15	52.2766	7.23025
ExtraTrees	4	12	3	C17:0; C12:0; C18:3 n-6; C20:5; C22:6; C10:0; C24:1; C14:0; C16:1; C18:1; C20:4; C16:0	C22:1; C18:0; C18:3 n-3	26	-1.88412	10.68	119.321	10.9234
ExtraTrees	5	12	3	C22:1; C20:5; C22:6; C10:0; C18:0; C24:1; C14:0; C18:3 n-3; C16:1; C18:1; C20:4; C16:0	C17:0; C12:0; C18:3 n-6	26	0.468543	3.5	18.6838	4.32248
KNeighbors	1	12	3	C17:0; C22:1; C12:0; C18:3 n-6; C20:5; C10:0; C18:0; C14:0; C18:3 n-3; C16:1; C20:4; C16:0	C22:6; C24:1; C18:1	24	-1.03966	5.522	32.8962	5.73552
KNeighbors	2	12	3	C17:0; C22:1; C12:0; C18:3 n-6; C20:5; C22:6; C18:0; C24:1; C14:0; C18:3 n-3; C18:1; C20:4	C10:0; C16:1; C16:0	25	0.249434	4.80267	35.9643	5.99702
KNeighbors	3	12	3	C17:0; C22:1; C12:0; C18:3 n-6; C22:6; C10:0; C18:0; C24:1; C18:3 n-3; C16:1; C18:1; C16:0	C20:5; C14:0; C20:4	25	-1.79878	3.30867	19.3232	4.39582
KNeighbors	4	12	3	C17:0; C12:0; C18:3 n-6; C20:5; C22:6; C10:0; C24:1; C14:0; C16:1; C18:1; C20:4; C16:0	C22:1; C18:0; C18:3 n-3	26	-0.329854	7.27067	55.0184	7.41744
KNeighbors	5	12	3	C22:1; C20:5; C22:6; C10:0; C18:0; C24:1; C14:0; C18:3 n-3; C16:1; C18:1; C20:4; C16:0	C17:0; C12:0; C18:3 n-6	26	0.383436	4.05133	21.6758	4.65573
Linear	1	12	3	C17:0; C22:1; C12:0; C18:3 n-6; C20:5; C10:0; C18:0; C14:0; C18:3 n-3; C16:1; C20:4; C16:0	C22:6; C24:1; C18:1	24	-3.17153	7.54975	67.2796	8.20242
Linear	2	12	3	C17:0; C22:1; C12:0; C18:3 n-6; C20:5; C22:6; C18:0; C24:1; C14:0; C18:3 n-3; C18:1; C20:4	C10:0; C16:1; C16:0	25	0.83535	2.05539	7.88939	2.80881
Linear	3	12	3	C17:0; C22:1; C12:0; C18:3 n-6; C22:6; C10:0; C18:0; C24:1; C18:3 n-3; C16:1; C18:1; C16:0	C20:5; C14:0; C20:4	25	-1.0655	2.97495	14.2605	3.77631
Linear	4	12	3	C17:0; C12:0; C18:3 n-6; C20:5; C22:6; C10:0; C24:1; C14:0; C16:1; C18:1; C20:4; C16:0	C22:1; C18:0; C18:3 n-3	26	0.393594	3.94325	25.0881	5.0088
Linear	5	12	3	C22:1; C20:5; C22:6; C10:0; C18:0; C24:1; C14:0; C18:3 n-3; C16:1; C18:1; C20:4; C16:0	C17:0; C12:0; C18:3 n-6	26	-3.04477	8.32788	142.197	11.9246
DecisionTree	1	12	3	C17:0; C22:1; C12:0; C18:3 n-6; C20:5; C10:0; C18:0; C14:0; C18:3 n-3; C16:1; C20:4; C16:0	C22:6; C24:1; C18:1	24	-1.15288	4.99333	34.7223	5.89257
DecisionTree	2	12	3	C17:0; C22:1; C12:0; C18:3 n-6; C20:5; C22:6; C18:0; C24:1; C14:0; C18:3 n-3; C18:1; C20:4	C10:0; C16:1; C16:0	25	0.934506	1.26	3.1382	1.7715
DecisionTree	3	12	3	C17:0; C22:1; C12:0; C18:3 n-6; C22:6; C10:0; C18:0; C24:1; C18:3 n-3; C16:1; C18:1; C16:0	C20:5; C14:0; C20:4	25	-3.13066	4.65667	28.5187	5.34029
DecisionTree	4	12	3	C17:0; C12:0; C18:3 n-6; C20:5; C22:6; C10:0; C24:1; C14:0; C16:1; C18:1; C20:4; C16:0	C22:1; C18:0; C18:3 n-3	26	0.271118	4.45333	30.1551	5.49137
DecisionTree	5	12	3	C22:1; C20:5; C22:6; C10:0; C18:0; C24:1; C14:0; C18:3 n-3; C16:1; C18:1; C20:4; C16:0	C17:0; C12:0; C18:3 n-6	26	0.510645	2.86	17.2037	4.14773
SVR	1	12	3	C17:0; C22:1; C12:0; C18:3 n-6; C20:5; C10:0; C18:0; C14:0; C18:3 n-3; C16:1; C20:4; C16:0	C22:6; C24:1; C18:1	24	-0.330262	3.69814	21.4549	4.63194
SVR	2	12	3	C17:0; C22:1; C12:0; C18:3 n-6; C20:5; C22:6; C18:0; C24:1; C14:0; C18:3 n-3; C18:1; C20:4	C10:0; C16:1; C16:0	25	-0.035259	5.64664	49.6057	7.04313
SVR	3	12	3	C17:0; C22:1; C12:0; C18:3 n-6; C22:6; C10:0; C18:0; C24:1; C18:3 n-3; C16:1; C18:1; C16:0	C20:5; C14:0; C20:4	25	-1.37629	2.92952	16.4063	4.05047
SVR	4	12	3	C17:0; C12:0; C18:3 n-6; C20:5; C22:6; C10:0; C24:1; C14:0; C16:1; C18:1; C20:4; C16:0	C22:1; C18:0; C18:3 n-3	26	-0.0365019	6.44001	42.8819	6.54843
SVR	5	12	3	C22:1; C20:5; C22:6; C10:0; C18:0; C24:1; C14:0; C18:3 n-3; C16:1; C18:1; C20:4; C16:0	C17:0; C12:0; C18:3 n-6	26	-0.00190703	4.97453	35.2229	5.93489
ANN	1	12	3	C17:0; C22:1; C12:0; C18:3 n-6; C20:5; C10:0; C18:0; C14:0; C18:3 n-3; C16:1; C20:4; C16:0	C22:6; C24:1; C18:1	24	-0.541716	4.18972	24.8652	4.98651
ANN	2	12	3	C17:0; C22:1; C12:0; C18:3 n-6; C20:5; C22:6; C18:0; C24:1; C14:0; C18:3 n-3; C18:1; C20:4	C10:0; C16:1; C16:0	25	-0.0836879	5.88083	51.9262	7.20598
ANN	3	12	3	C17:0; C22:1; C12:0; C18:3 n-6; C22:6; C10:0; C18:0; C24:1; C18:3 n-3; C16:1; C18:1; C16:0	C20:5; C14:0; C20:4	25	-1.57572	3.29833	17.7832	4.21701
ANN	4	12	3	C17:0; C12:0; C18:3 n-6; C20:5; C22:6; C10:0; C24:1; C14:0; C16:1; C18:1; C20:4; C16:0	C22:1; C18:0; C18:3 n-3	26	-0.173714	6.93139	48.5586	6.9684
ANN	5	12	3	C22:1; C20:5; C22:6; C10:0; C18:0; C24:1; C14:0; C18:3 n-3; C16:1; C18:1; C20:4; C16:0	C17:0; C12:0; C18:3 n-6	26	-0.00320812	4.88972	35.2686	5.93874
AdaBoost	1	12	3	C17:0; C22:1; C12:0; C18:3 n-6; C20:5; C10:0; C18:0; C14:0; C18:3 n-3; C16:1; C20:4; C16:0	C22:6; C24:1; C18:1	24	-0.851017	4.558	29.8537	5.46386
AdaBoost	2	12	3	C17:0; C22:1; C12:0; C18:3 n-6; C20:5; C22:6; C18:0; C24:1; C14:0; C18:3 n-3; C18:1; C20:4	C10:0; C16:1; C16:0	25	0.651078	3.50857	16.719	4.08889
AdaBoost	3	12	3	C17:0; C22:1; C12:0; C18:3 n-6; C22:6; C10:0; C18:0; C24:1; C18:3 n-3; C16:1; C18:1; C16:0	C20:5; C14:0; C20:4	25	-1.88137	4.01	19.8934	4.46021
AdaBoost	4	12	3	C17:0; C12:0; C18:3 n-6; C20:5; C22:6; C10:0; C24:1; C14:0; C16:1; C18:1; C20:4; C16:0	C22:1; C18:0; C18:3 n-3	26	0.394857	4.44222	25.0358	5.00358
AdaBoost	5	12	3	C22:1; C20:5; C22:6; C10:0; C18:0; C24:1; C14:0; C18:3 n-3; C16:1; C18:1; C20:4; C16:0	C17:0; C12:0; C18:3 n-6	26	0.463535	3.73689	18.8599	4.34279
GradientBoosting	1	12	3	C17:0; C22:1; C12:0; C18:3 n-6; C20:5; C10:0; C18:0; C14:0; C18:3 n-3; C16:1; C20:4; C16:0	C22:6; C24:1; C18:1	24	-2.27388	5.60373	52.802	7.2665
GradientBoosting	2	12	3	C17:0; C22:1; C12:0; C18:3 n-6; C20:5; C22:6; C18:0; C24:1; C14:0; C18:3 n-3; C18:1; C20:4	C10:0; C16:1; C16:0	25	0.828814	2.56099	8.20256	2.86401
GradientBoosting	3	12	3	C17:0; C22:1; C12:0; C18:3 n-6; C22:6; C10:0; C18:0; C24:1; C18:3 n-3; C16:1; C18:1; C16:0	C20:5; C14:0; C20:4	25	-2.29442	4.04893	22.7452	4.76919
GradientBoosting	4	12	3	C17:0; C12:0; C18:3 n-6; C20:5; C22:6; C10:0; C24:1; C14:0; C16:1; C18:1; C20:4; C16:0	C22:1; C18:0; C18:3 n-3	26	0.270207	4.80066	30.1928	5.4948
GradientBoosting	5	12	3	C22:1; C20:5; C22:6; C10:0; C18:0; C24:1; C14:0; C18:3 n-3; C16:1; C18:1; C20:4; C16:0	C17:0; C12:0; C18:3 n-6	26	0.694189	2.80566	10.751	3.27888
Bagging	1	12	3	C17:0; C22:1; C12:0; C18:3 n-6; C20:5; C10:0; C18:0; C14:0; C18:3 n-3; C16:1; C20:4; C16:0	C22:6; C24:1; C18:1	24	0.0491473	3.14333	15.3356	3.91607
Bagging	2	12	3	C17:0; C22:1; C12:0; C18:3 n-6; C20:5; C22:6; C18:0; C24:1; C14:0; C18:3 n-3; C18:1; C20:4	C10:0; C16:1; C16:0	25	0.49994	4.70433	23.961	4.895
Bagging	3	12	3	C17:0; C22:1; C12:0; C18:3 n-6; C22:6; C10:0; C18:0; C24:1; C18:3 n-3; C16:1; C18:1; C16:0	C20:5; C14:0; C20:4	25	-0.526018	2.86467	10.5359	3.2459
Bagging	4	12	3	C17:0; C12:0; C18:3 n-6; C20:5; C22:6; C10:0; C24:1; C14:0; C16:1; C18:1; C20:4; C16:0	C22:1; C18:0; C18:3 n-3	26	0.414933	4.678	24.2052	4.91988
Bagging	5	12	3	C22:1; C20:5; C22:6; C10:0; C18:0; C24:1; C14:0; C18:3 n-3; C16:1; C18:1; C20:4; C16:0	C17:0; C12:0; C18:3 n-6	26	0.739422	2.916	9.16082	3.02668

## Sheet: screening_notes
item	information
Table purpose	Transparent report of 12 candidate regression algorithms and final GradientBoostingRegressor settings for reviewer-requested ML reporting.
Candidate algorithms	XGBoost, LightGBM, RandomForest, ExtraTrees, KNeighbors, Linear, DecisionTree, SVR, ANN, AdaBoost, GradientBoosting, and Bagging.
Current reassessment strategy	Five-fold CV within the 15-compound training set; the 4-compound held-out subset was not used for model screening.
Descriptor preprocessing	All-zero descriptor removal and correlation filtering were fitted within each training fold, then applied to the corresponding validation fold.
Original retained-model context	Seven models were listed as retained in the original exploratory screening. That historical context is kept for transparency but is not presented as evidence of robust model superiority.
GradientBoosting status	GradientBoostingRegressor was retained as the final exploratory model for continuity with the original analysis and refitted on the full training set; it is not claimed to be a robust or deployable prediction model.
Interpretation caution	Because there are only 19 fatty acids overall and only 15 compounds in the training partition, these screening results are vulnerable to overfitting and optimistic performance estimates.
Suggested table note	Twelve regression algorithms were initially considered. The revised table reports leakage-controlled 5-fold CV reassessment for all evaluable models, final GradientBoostingRegressor settings, and selected descriptors. The results should be interpreted only as exploratory and hypothesis-generating.

## Sheet: retained_models_orig_context
retained_model_original_context	basis	important_revision_note
XGBoost	Listed as retained in the original exploratory multi-model screen	The revised leakage-controlled 5-fold reassessment is reported separately and should be used for cautious interpretation.
RandomForest	Listed as retained in the original exploratory multi-model screen	The revised leakage-controlled 5-fold reassessment is reported separately and should be used for cautious interpretation.
ExtraTrees	Listed as retained in the original exploratory multi-model screen	The revised leakage-controlled 5-fold reassessment is reported separately and should be used for cautious interpretation.
GradientBoosting	Listed as retained in the original exploratory multi-model screen	The revised leakage-controlled 5-fold reassessment is reported separately and should be used for cautious interpretation.
Bagging	Listed as retained in the original exploratory multi-model screen	The revised leakage-controlled 5-fold reassessment is reported separately and should be used for cautious interpretation.
DecisionTree	Listed as retained in the original exploratory multi-model screen	The revised leakage-controlled 5-fold reassessment is reported separately and should be used for cautious interpretation.
AdaBoost	Listed as retained in the original exploratory multi-model screen	The revised leakage-controlled 5-fold reassessment is reported separately and should be used for cautious interpretation.

## Sheet: GB_leakage_controlled_CV
candidate_model	fold	n_training	n_validation	training_compounds	validation_compounds	selected_descriptor_count	CV_R2	CV_MAE	CV_MSE	CV_RMSE
GradientBoosting	1	12	3	C17:0; C22:1; C12:0; C18:3 n-6; C20:5; C10:0; C18:0; C14:0; C18:3 n-3; C16:1; C20:4; C16:0	C22:6; C24:1; C18:1	24	-2.27388	5.60373	52.802	7.2665
GradientBoosting	2	12	3	C17:0; C22:1; C12:0; C18:3 n-6; C20:5; C22:6; C18:0; C24:1; C14:0; C18:3 n-3; C18:1; C20:4	C10:0; C16:1; C16:0	25	0.828814	2.56099	8.20256	2.86401
GradientBoosting	3	12	3	C17:0; C22:1; C12:0; C18:3 n-6; C22:6; C10:0; C18:0; C24:1; C18:3 n-3; C16:1; C18:1; C16:0	C20:5; C14:0; C20:4	25	-2.29442	4.04893	22.7452	4.76919
GradientBoosting	4	12	3	C17:0; C12:0; C18:3 n-6; C20:5; C22:6; C10:0; C24:1; C14:0; C16:1; C18:1; C20:4; C16:0	C22:1; C18:0; C18:3 n-3	26	0.270207	4.80066	30.1928	5.4948
GradientBoosting	5	12	3	C22:1; C20:5; C22:6; C10:0; C18:0; C24:1; C14:0; C18:3 n-3; C16:1; C18:1; C20:4; C16:0	C17:0; C12:0; C18:3 n-6	26	0.694189	2.80566	10.751	3.27888

## Sheet: GB_CV_summary
metric	n_folds	mean	sd	median	min	max
CV_R2	5	-0.555016	1.59189	0.270207	-2.29442	0.828814
CV_MAE	5	3.96399	1.29481	4.04893	2.56099	5.60373
CV_MSE	5	24.9387	17.9595	22.7452	8.20256	52.802
CV_RMSE	5	4.73468	1.77538	4.76919	2.86401	7.2665

## Sheet: final_GB_key_settings
parameter	value
model_class	GradientBoostingRegressor
implementation	scikit-learn
training_data_for_final_model	Full 15-compound training set from the predefined 80:20 split
held_out_subset_use	Performance assessment only; not used for model selection or fitting
candidate_descriptor_count	208
selected_descriptor_count_final_training_set	26
descriptor_preprocessing	All-zero removal and correlation filtering fitted on final training set only
correlation_threshold	0.8
random_state	100
loss	squared_error
learning_rate	0.1
n_estimators	100
max_depth	3
subsample	1
criterion	friedman_mse
final_model_use	Exploratory descriptor contribution and relative FA ranking only

## Sheet: final_GB_all_params
parameter	value
alpha	0.9
ccp_alpha	0.0
criterion	'friedman_mse'
init	None
learning_rate	0.1
loss	'squared_error'
max_depth	3
max_features	None
max_leaf_nodes	None
min_impurity_decrease	0.0
min_samples_leaf	1
min_samples_split	2
min_weight_fraction_leaf	0.0
n_estimators	100
n_iter_no_change	None
random_state	100
subsample	1.0
tol	0.0001
validation_fraction	0.1
verbose	0
warm_start	False

## Sheet: selected_descriptors
selected_descriptor	selected_in	preprocessing_note
MaxEStateIndex	final 15-compound training set	Selected after training-set-only all-zero removal and correlation filtering.
MinEStateIndex	final 15-compound training set	Selected after training-set-only all-zero removal and correlation filtering.
MaxPartialCharge	final 15-compound training set	Selected after training-set-only all-zero removal and correlation filtering.
Ipc	final 15-compound training set	Selected after training-set-only all-zero removal and correlation filtering.
PEOE_VSA1	final 15-compound training set	Selected after training-set-only all-zero removal and correlation filtering.
PEOE_VSA14	final 15-compound training set	Selected after training-set-only all-zero removal and correlation filtering.
PEOE_VSA2	final 15-compound training set	Selected after training-set-only all-zero removal and correlation filtering.
PEOE_VSA8	final 15-compound training set	Selected after training-set-only all-zero removal and correlation filtering.
SMR_VSA1	final 15-compound training set	Selected after training-set-only all-zero removal and correlation filtering.
SMR_VSA10	final 15-compound training set	Selected after training-set-only all-zero removal and correlation filtering.
SlogP_VSA2	final 15-compound training set	Selected after training-set-only all-zero removal and correlation filtering.
SlogP_VSA3	final 15-compound training set	Selected after training-set-only all-zero removal and correlation filtering.
TPSA	final 15-compound training set	Selected after training-set-only all-zero removal and correlation filtering.
EState_VSA1	final 15-compound training set	Selected after training-set-only all-zero removal and correlation filtering.
EState_VSA10	final 15-compound training set	Selected after training-set-only all-zero removal and correlation filtering.
EState_VSA3	final 15-compound training set	Selected after training-set-only all-zero removal and correlation filtering.
EState_VSA9	final 15-compound training set	Selected after training-set-only all-zero removal and correlation filtering.
NHOHCount	final 15-compound training set	Selected after training-set-only all-zero removal and correlation filtering.
NOCount	final 15-compound training set	Selected after training-set-only all-zero removal and correlation filtering.
NumHAcceptors	final 15-compound training set	Selected after training-set-only all-zero removal and correlation filtering.
NumHDonors	final 15-compound training set	Selected after training-set-only all-zero removal and correlation filtering.
NumHeteroatoms	final 15-compound training set	Selected after training-set-only all-zero removal and correlation filtering.
fr_Al_COO	final 15-compound training set	Selected after training-set-only all-zero removal and correlation filtering.
fr_COO	final 15-compound training set	Selected after training-set-only all-zero removal and correlation filtering.
fr_COO2	final 15-compound training set	Selected after training-set-only all-zero removal and correlation filtering.
fr_C_O	final 15-compound training set	Selected after training-set-only all-zero removal and correlation filtering.

## Sheet: software_versions
software	version_or_status
Python	3.12.13
numpy	2.3.5
pandas	3.0.3
scikit-learn	1.7.2
RDKit	2026.03.2
openpyxl	3.1.5
xgboost	3.2.0; evaluated using scikit-learn wheel libomp.dylib runtime
lightgbm	4.6.0; evaluated using scikit-learn wheel libomp.dylib runtime

[truncated: 1 more sheets: code_data_availability]
